# Supplementary material for: The dynamic impact of investor climate sentiment on the crude oil futures market: Evidence from the Chinese market
Source: PLoS One. 2025 Feb 12;20(2):e0314579. doi: 10.1371/journal.pone.0314579 (PMC11819534; doi:10.1371/journal.pone.0314579)
Supplement: S1 Data — (XLSX) [file pone.0314579.s001.xlsx]

## Sheet: INE 
date	close
2018-03-26 21:00:00	430.6
2018-03-26 21:05:00	431.1
2018-03-26 21:10:00	430.5
2018-03-26 21:15:00	428.5
2018-03-26 21:20:00	427.5
2018-03-26 21:25:00	427.8
2018-03-26 21:30:00	428.1
2018-03-26 21:35:00	428.2
2018-03-26 21:40:00	427.8
2018-03-26 21:45:00	428.3
2018-03-26 21:50:00	427.7
2018-03-26 21:55:00	428
2018-03-26 22:00:00	426.7
2018-03-26 22:05:00	427.6
2018-03-26 22:10:00	427.7
2018-03-26 22:15:00	426.1
2018-03-26 22:20:00	426.8
2018-03-26 22:25:00	426.5
2018-03-26 22:30:00	427.1
2018-03-26 22:35:00	427.5
2018-03-26 22:40:00	427.1
2018-03-26 22:45:00	427.7
2018-03-26 22:50:00	427.5
2018-03-26 22:55:00	427.2
2018-03-26 23:00:00	427
2018-03-26 23:05:00	424.7
2018-03-26 23:10:00	423.9
2018-03-26 23:15:00	424.3
2018-03-26 23:20:00	425
2018-03-26 23:25:00	425.2
2018-03-26 23:30:00	425.3
2018-03-26 23:35:00	425.1
2018-03-26 23:40:00	424.3
2018-03-26 23:45:00	424.3
2018-03-26 23:50:00	425.5
2018-03-26 23:55:00	424.5
2018-03-27	424.7
2018-03-27 00:05:00	424.6
2018-03-27 00:10:00	424.8
2018-03-27 00:15:00	423.3
2018-03-27 00:20:00	423.7
2018-03-27 00:25:00	423.8
2018-03-27 00:30:00	423.9
2018-03-27 00:35:00	423.2
2018-03-27 00:40:00	423.1
2018-03-27 00:45:00	423.5
2018-03-27 00:50:00	423.9
2018-03-27 00:55:00	424.4
2018-03-27 01:00:00	424.2
2018-03-27 01:05:00	424.3
2018-03-27 01:10:00	424.3
2018-03-27 01:15:00	424.3
2018-03-27 01:20:00	424
2018-03-27 01:25:00	424.4
2018-03-27 01:30:00	424.2
2018-03-27 01:35:00	424.2
2018-03-27 01:40:00	424
2018-03-27 01:45:00	423.9
2018-03-27 01:50:00	424.1
2018-03-27 01:55:00	423.8
2018-03-27 02:00:00	424.3
2018-03-27 02:05:00	424.8
2018-03-27 02:10:00	424.5
2018-03-27 02:15:00	424.4
2018-03-27 02:20:00	424.4
2018-03-27 02:25:00	422.2
2018-03-27 09:00:00	426.2
2018-03-27 09:05:00	427.4
2018-03-27 09:10:00	426.5
2018-03-27 09:15:00	426.6
2018-03-27 09:20:00	426.2
2018-03-27 09:25:00	426.2
2018-03-27 09:30:00	426.6
2018-03-27 09:35:00	426.6
2018-03-27 09:40:00	426
2018-03-27 09:45:00	426
2018-03-27 09:50:00	426.4
2018-03-27 09:55:00	425.8
2018-03-27 10:00:00	425.8
2018-03-27 10:05:00	425.7
2018-03-27 10:10:00	426.2
2018-03-27 10:30:00	426.4
2018-03-27 10:35:00	425.8
2018-03-27 10:40:00	425.6
2018-03-27 10:45:00	425.7
2018-03-27 10:50:00	425.5
2018-03-27 10:55:00	425.7
2018-03-27 11:00:00	426.3
2018-03-27 11:05:00	426.4
2018-03-27 11:10:00	427.2
2018-03-27 11:15:00	427.9
2018-03-27 11:20:00	428.4
2018-03-27 11:25:00	427.6
2018-03-27 13:30:00	426.8
2018-03-27 13:35:00	426.5
2018-03-27 13:40:00	425.5
2018-03-27 13:45:00	425.6
2018-03-27 13:50:00	424.9
2018-03-27 13:55:00	425.1
2018-03-27 14:00:00	425.3
2018-03-27 14:05:00	425.5
2018-03-27 14:10:00	425.4
2018-03-27 14:15:00	423.5
2018-03-27 14:20:00	423.3
2018-03-27 14:25:00	423.7
2018-03-27 14:30:00	423.7
2018-03-27 14:35:00	424.3
2018-03-27 14:40:00	424.4
2018-03-27 14:45:00	424.4
2018-03-27 14:50:00	424.2
2018-03-27 14:55:00	424
2018-03-27 21:00:00	427.6
2018-03-27 21:05:00	426.9
2018-03-27 21:10:00	426.7
2018-03-27 21:15:00	424.8
2018-03-27 21:20:00	424.7
2018-03-27 21:25:00	425
2018-03-27 21:30:00	425.5
2018-03-27 21:35:00	425.1
2018-03-27 21:40:00	422.8
2018-03-27 21:45:00	419.7
2018-03-27 21:50:00	418.4
2018-03-27 21:55:00	418.6
2018-03-27 22:00:00	417.4
2018-03-27 22:05:00	418.2
2018-03-27 22:10:00	417.2
2018-03-27 22:15:00	416.9
2018-03-27 22:20:00	417.2
2018-03-27 22:25:00	417.6
2018-03-27 22:30:00	416
2018-03-27 22:35:00	415.9
2018-03-27 22:40:00	415.9
2018-03-27 22:45:00	413.8
2018-03-27 22:50:00	414.1
2018-03-27 22:55:00	412.1
2018-03-27 23:00:00	410.7
2018-03-27 23:05:00	410.5
2018-03-27 23:10:00	411.5
2018-03-27 23:15:00	412.2
2018-03-27 23:20:00	411.1
2018-03-27 23:25:00	410.7
2018-03-27 23:30:00	409.1
2018-03-27 23:35:00	410.3
2018-03-27 23:40:00	411
2018-03-27 23:45:00	411.3
2018-03-27 23:50:00	411
2018-03-27 23:55:00	410.9
2018-03-28	412
2018-03-28 00:05:00	412.4
2018-03-28 00:10:00	412.5
2018-03-28 00:15:00	412.2
2018-03-28 00:20:00	412.5
2018-03-28 00:25:00	412.7
2018-03-28 00:30:00	412
2018-03-28 00:35:00	411.9
2018-03-28 00:40:00	412
2018-03-28 00:45:00	412.3
2018-03-28 00:50:00	412.2
2018-03-28 00:55:00	412.2
2018-03-28 01:00:00	411.9
2018-03-28 01:05:00	411.7
2018-03-28 01:10:00	411.3
2018-03-28 01:15:00	410.5
2018-03-28 01:20:00	409.8
2018-03-28 01:25:00	409.8
2018-03-28 01:30:00	409.9
2018-03-28 01:35:00	409.6
2018-03-28 01:40:00	409.3
2018-03-28 01:45:00	409.5
2018-03-28 01:50:00	409.2
2018-03-28 01:55:00	409.3
2018-03-28 02:00:00	409.5
2018-03-28 02:05:00	409.1
2018-03-28 02:10:00	409.4
2018-03-28 02:15:00	409.3
2018-03-28 02:20:00	409.3
2018-03-28 02:25:00	409.8
2018-03-28 09:00:00	410.2
2018-03-28 09:05:00	407.3
2018-03-28 09:10:00	407.7
2018-03-28 09:15:00	408.1
2018-03-28 09:20:00	409.1
2018-03-28 09:25:00	409.4
2018-03-28 09:30:00	411.4
2018-03-28 09:35:00	410.4
2018-03-28 09:40:00	409.4
2018-03-28 09:45:00	409.1
2018-03-28 09:50:00	409
2018-03-28 09:55:00	407.3
2018-03-28 10:00:00	409.1
2018-03-28 10:05:00	409.1
2018-03-28 10:10:00	408.8
2018-03-28 10:30:00	407.6
2018-03-28 10:35:00	407.6
2018-03-28 10:40:00	407.8
2018-03-28 10:45:00	408.6
2018-03-28 10:50:00	407.8
2018-03-28 10:55:00	407.2
2018-03-28 11:00:00	407.4
2018-03-28 11:05:00	407.7
2018-03-28 11:10:00	407.9
2018-03-28 11:15:00	408.4
2018-03-28 11:20:00	408.6
2018-03-28 11:25:00	408.3
2018-03-28 13:30:00	408.1
2018-03-28 13:35:00	408.2
2018-03-28 13:40:00	408.6
2018-03-28 13:45:00	409.6
2018-03-28 13:50:00	408.8
2018-03-28 13:55:00	408.6
2018-03-28 14:00:00	409
2018-03-28 14:05:00	408.3
2018-03-28 14:10:00	408.9
2018-03-28 14:15:00	408
2018-03-28 14:20:00	408.2
2018-03-28 14:25:00	408.1
2018-03-28 14:30:00	408.6
2018-03-28 14:35:00	408.7
2018-03-28 14:40:00	408.6
2018-03-28 14:45:00	409.2
2018-03-28 14:50:00	411
2018-03-28 14:55:00	410.4
2018-03-28 21:00:00	409.2
2018-03-28 21:05:00	408
2018-03-28 21:10:00	407.9
2018-03-28 21:15:00	408.3
2018-03-28 21:20:00	406.6
2018-03-28 21:25:00	405
2018-03-28 21:30:00	406.3
2018-03-28 21:35:00	405.5
2018-03-28 21:40:00	405.5
2018-03-28 21:45:00	408.6
2018-03-28 21:50:00	408.2
2018-03-28 21:55:00	408.3
2018-03-28 22:00:00	408
2018-03-28 22:05:00	407.6
2018-03-28 22:10:00	405.5
2018-03-28 22:15:00	405.6
2018-03-28 22:20:00	404.9
2018-03-28 22:25:00	405.7
2018-03-28 22:30:00	409
2018-03-28 22:35:00	411.5
2018-03-28 22:40:00	405.2
2018-03-28 22:45:00	405.4
2018-03-28 22:50:00	405.7
2018-03-28 22:55:00	406.8
2018-03-28 23:00:00	407.2
2018-03-28 23:05:00	407.3
2018-03-28 23:10:00	406.5
2018-03-28 23:15:00	406.4
2018-03-28 23:20:00	406.2
2018-03-28 23:25:00	407
2018-03-28 23:30:00	406.4
2018-03-28 23:35:00	405
2018-03-28 23:40:00	404.8
2018-03-28 23:45:00	404.5
2018-03-28 23:50:00	403.3
2018-03-28 23:55:00	402.9
2018-03-29	402.4
2018-03-29 00:05:00	402.5
2018-03-29 00:10:00	402.3
2018-03-29 00:15:00	403.3
2018-03-29 00:20:00	403.7
2018-03-29 00:25:00	403.4
2018-03-29 00:30:00	403.7
2018-03-29 00:35:00	402.9
2018-03-29 00:40:00	402.9
2018-03-29 00:45:00	402.9
2018-03-29 00:50:00	402.3
2018-03-29 00:55:00	402.2
2018-03-29 01:00:00	402.6
2018-03-29 01:05:00	402.9
2018-03-29 01:10:00	403.1
2018-03-29 01:15:00	402.8
2018-03-29 01:20:00	403.1
2018-03-29 01:25:00	403.1
2018-03-29 01:30:00	402.9
2018-03-29 01:35:00	403.1
2018-03-29 01:40:00	403
2018-03-29 01:45:00	403.6
2018-03-29 01:50:00	403.9
2018-03-29 01:55:00	403.6
2018-03-29 02:00:00	404.4
2018-03-29 02:05:00	404.5
2018-03-29 02:10:00	404.5
2018-03-29 02:15:00	404.4
2018-03-29 02:20:00	404.5
2018-03-29 02:25:00	404.8
2018-03-29 09:00:00	406.5
2018-03-29 09:05:00	407.1
2018-03-29 09:10:00	406.8
2018-03-29 09:15:00	407.2
2018-03-29 09:20:00	407
2018-03-29 09:25:00	407.6
2018-03-29 09:30:00	408.2
2018-03-29 09:35:00	407.4
2018-03-29 09:40:00	407
2018-03-29 09:45:00	407.2
2018-03-29 09:50:00	407.7
2018-03-29 09:55:00	407.7
2018-03-29 10:00:00	409.2
2018-03-29 10:05:00	408.3
2018-03-29 10:10:00	407.6
2018-03-29 10:30:00	406.8
2018-03-29 10:35:00	407.8
2018-03-29 10:40:00	407.5
2018-03-29 10:45:00	408.2
2018-03-29 10:50:00	408
2018-03-29 10:55:00	408.3
2018-03-29 11:00:00	408.1
2018-03-29 11:05:00	408.3
2018-03-29 11:10:00	407.9
2018-03-29 11:15:00	407.9
2018-03-29 11:20:00	408.6
2018-03-29 11:25:00	408.5
2018-03-29 13:30:00	408.8
2018-03-29 13:35:00	408.8
2018-03-29 13:40:00	408.9
2018-03-29 13:45:00	408.4
2018-03-29 13:50:00	408.4
2018-03-29 13:55:00	408.3
2018-03-29 14:00:00	408.5
2018-03-29 14:05:00	408.9
2018-03-29 14:10:00	407.8
2018-03-29 14:15:00	408.3
2018-03-29 14:20:00	408.7
2018-03-29 14:25:00	408.5
2018-03-29 14:30:00	408.5
2018-03-29 14:35:00	408.9
2018-03-29 14:40:00	410.8
2018-03-29 14:45:00	409.5
2018-03-29 14:50:00	408.8
2018-03-29 14:55:00	409.7
2018-03-29 21:00:00	406.5
2018-03-29 21:05:00	405.5
2018-03-29 21:10:00	405.8
2018-03-29 21:15:00	406.7
2018-03-29 21:20:00	406.1
2018-03-29 21:25:00	408.2
2018-03-29 21:30:00	409.5
2018-03-29 21:35:00	408.3
2018-03-29 21:40:00	408.6
2018-03-29 21:45:00	408.5
2018-03-29 21:50:00	408.5
2018-03-29 21:55:00	408.4
2018-03-29 22:00:00	405.5
2018-03-29 22:05:00	406.5
2018-03-29 22:10:00	409.2
2018-03-29 22:15:00	408.5
2018-03-29 22:20:00	408.2
2018-03-29 22:25:00	408.6
2018-03-29 22:30:00	408.8
2018-03-29 22:35:00	410.2
2018-03-29 22:40:00	409.7
2018-03-29 22:45:00	409
2018-03-29 22:50:00	409.3
2018-03-29 22:55:00	409.1
2018-03-29 23:00:00	409.2
2018-03-29 23:05:00	410.3
2018-03-29 23:10:00	409.3
2018-03-29 23:15:00	408.8
2018-03-29 23:20:00	408.8
2018-03-29 23:25:00	409.2
2018-03-29 23:30:00	408.8
2018-03-29 23:35:00	409
2018-03-29 23:40:00	408.8
2018-03-29 23:45:00	408.7
2018-03-29 23:50:00	409.1
2018-03-29 23:55:00	409.1
2018-03-30	408.7
2018-03-30 00:05:00	408.7
2018-03-30 00:10:00	408.9
2018-03-30 00:15:00	408.9
2018-03-30 00:20:00	408.8
2018-03-30 00:25:00	408.5
2018-03-30 00:30:00	408.5
2018-03-30 00:35:00	408.6
2018-03-30 00:40:00	408.5
2018-03-30 00:45:00	408.8
2018-03-30 00:50:00	409.2
2018-03-30 00:55:00	410.2
2018-03-30 01:00:00	409.6
2018-03-30 01:05:00	409.4
2018-03-30 01:10:00	409.6
2018-03-30 01:15:00	410.1
2018-03-30 01:20:00	410.1
2018-03-30 01:25:00	409.8
2018-03-30 01:30:00	410.4
2018-03-30 01:35:00	410
2018-03-30 01:40:00	410.3
2018-03-30 01:45:00	410.2
2018-03-30 01:50:00	411.2
2018-03-30 01:55:00	411.2
2018-03-30 02:00:00	410.7
2018-03-30 02:05:00	411
2018-03-30 02:10:00	410.9
2018-03-30 02:15:00	410.7
2018-03-30 02:20:00	410.4
2018-03-30 02:25:00	411
2018-03-30 09:00:00	410.7
2018-03-30 09:05:00	410.8
2018-03-30 09:10:00	411
2018-03-30 09:15:00	411.5
2018-03-30 09:20:00	415.6
2018-03-30 09:25:00	415.5
2018-03-30 09:30:00	415.1
2018-03-30 09:35:00	414.8
2018-03-30 09:40:00	415.5
2018-03-30 09:45:00	415.7
2018-03-30 09:50:00	415.3
2018-03-30 09:55:00	416
2018-03-30 10:00:00	417.7
2018-03-30 10:05:00	419.3
2018-03-30 10:10:00	418.7
2018-03-30 10:30:00	418.2
2018-03-30 10:35:00	418.8
2018-03-30 10:40:00	418.9
2018-03-30 10:45:00	418.3
2018-03-30 10:50:00	418.8
2018-03-30 10:55:00	419
2018-03-30 11:00:00	418.4
2018-03-30 11:05:00	418.9
2018-03-30 11:10:00	419
2018-03-30 11:15:00	418.8
2018-03-30 11:20:00	418.6
2018-03-30 11:25:00	418.9
2018-03-30 13:30:00	419.6
2018-03-30 13:35:00	420.7
2018-03-30 13:40:00	419.4
2018-03-30 13:45:00	420.1
2018-03-30 13:50:00	420.1
2018-03-30 13:55:00	420.6
2018-03-30 14:00:00	419.7
2018-03-30 14:05:00	419.6
2018-03-30 14:10:00	420.1
2018-03-30 14:15:00	419.6
2018-03-30 14:20:00	418.6
2018-03-30 14:25:00	418.7
2018-03-30 14:30:00	418.8
2018-03-30 14:35:00	419
2018-03-30 14:40:00	419.2
2018-03-30 14:45:00	419.3
2018-03-30 14:50:00	420
2018-03-30 14:55:00	420.3
2018-03-30 21:00:00	418.9
2018-03-30 21:05:00	417.5
2018-03-30 21:10:00	418.1
2018-03-30 21:15:00	417.9
2018-03-30 21:20:00	417.4
2018-03-30 21:25:00	416.9
2018-03-30 21:30:00	417.1
2018-03-30 21:35:00	417.2
2018-03-30 21:40:00	417.4
2018-03-30 21:45:00	417.4
2018-03-30 21:50:00	417.4
2018-03-30 21:55:00	416.8
2018-03-30 22:00:00	416.8
2018-03-30 22:05:00	417
2018-03-30 22:10:00	416.8
2018-03-30 22:15:00	416.9
2018-03-30 22:20:00	417.1
2018-03-30 22:25:00	417.3
2018-03-30 22:30:00	417.5
2018-03-30 22:35:00	417.4
2018-03-30 22:40:00	417.2
2018-03-30 22:45:00	417.5
2018-03-30 22:50:00	417.7
2018-03-30 22:55:00	417.4
2018-03-30 23:00:00	417.5
2018-03-30 23:05:00	418
2018-03-30 23:10:00	419.6
2018-03-30 23:15:00	419.4
2018-03-30 23:20:00	419.9
2018-03-30 23:25:00	419.9
2018-03-30 23:30:00	420.3
2018-03-30 23:35:00	419.8
2018-03-30 23:40:00	420.1
2018-03-30 23:45:00	419.9
2018-03-30 23:50:00	419.4
2018-03-30 23:55:00	419.4
2018-03-31	418.4
2018-03-31 00:05:00	418.2
2018-03-31 00:10:00	417.8
2018-03-31 00:15:00	418.1
2018-03-31 00:20:00	418.6
2018-03-31 00:25:00	418.5
2018-03-31 00:30:00	418.8
2018-03-31 00:35:00	418.5
2018-03-31 00:40:00	418.6
2018-03-31 00:45:00	418.7
2018-03-31 00:50:00	418.5
2018-03-31 00:55:00	418.5
2018-03-31 01:00:00	417.5
2018-03-31 01:05:00	417.9
2018-03-31 01:10:00	417.7
2018-03-31 01:15:00	417.4
2018-03-31 01:20:00	417.6
2018-03-31 01:25:00	417.7
2018-03-31 01:30:00	417.9
2018-03-31 01:35:00	417.6
2018-03-31 01:40:00	417.7
2018-03-31 01:45:00	418.1
2018-03-31 01:50:00	417.9
2018-03-31 01:55:00	417.9
2018-03-31 02:00:00	417.8
2018-03-31 02:05:00	417.8
2018-03-31 02:10:00	418.2
2018-03-31 02:15:00	418.3
2018-03-31 02:20:00	417.4
2018-03-31 02:25:00	418.8
2018-04-02 09:00:00	417.3
2018-04-02 09:05:00	415.3
2018-04-02 09:10:00	416.1
2018-04-02 09:15:00	416.3
2018-04-02 09:20:00	415.8
2018-04-02 09:25:00	415.6
2018-04-02 09:30:00	415.7
2018-04-02 09:35:00	416.3
2018-04-02 09:40:00	416.4
2018-04-02 09:45:00	416.2
2018-04-02 09:50:00	416
2018-04-02 09:55:00	416.2
2018-04-02 10:00:00	416.6
2018-04-02 10:05:00	416.3
2018-04-02 10:10:00	415.6
2018-04-02 10:30:00	415.3
2018-04-02 10:35:00	414.8
2018-04-02 10:40:00	414.7
2018-04-02 10:45:00	414.9
2018-04-02 10:50:00	414.8
2018-04-02 10:55:00	414.4
2018-04-02 11:00:00	414.9
2018-04-02 11:05:00	415.1
2018-04-02 11:10:00	414.8
2018-04-02 11:15:00	414.9
2018-04-02 11:20:00	415
2018-04-02 11:25:00	414.8
2018-04-02 13:30:00	414.8
2018-04-02 13:35:00	415
2018-04-02 13:40:00	414.8
2018-04-02 13:45:00	414.6
2018-04-02 13:50:00	414.7
2018-04-02 13:55:00	414.8
2018-04-02 14:00:00	414.6
2018-04-02 14:05:00	414.9
2018-04-02 14:10:00	415.2
2018-04-02 14:15:00	415.1
2018-04-02 14:20:00	415.8
2018-04-02 14:25:00	416.2
2018-04-02 14:30:00	415.9
2018-04-02 14:35:00	416
2018-04-02 14:40:00	416.3
2018-04-02 14:45:00	417.4
2018-04-02 14:50:00	417.4
2018-04-02 14:55:00	416.6
2018-04-02 21:00:00	410.1
2018-04-02 21:05:00	409.9
2018-04-02 21:10:00	409.7
2018-04-02 21:15:00	408.6
2018-04-02 21:20:00	408.5
2018-04-02 21:25:00	408.4
2018-04-02 21:30:00	406.9
2018-04-02 21:35:00	407.3
2018-04-02 21:40:00	407.3
2018-04-02 21:45:00	407.1
2018-04-02 21:50:00	406.9
2018-04-02 21:55:00	407.6
2018-04-02 22:00:00	405.7
2018-04-02 22:05:00	406.3
2018-04-02 22:10:00	405.6
2018-04-02 22:15:00	406.5
2018-04-02 22:20:00	406.8
2018-04-02 22:25:00	406.1
2018-04-02 22:30:00	406.2
2018-04-02 22:35:00	407.1
2018-04-02 22:40:00	406.9
2018-04-02 22:45:00	405.7
2018-04-02 22:50:00	405.9
2018-04-02 22:55:00	405.7
2018-04-02 23:00:00	405.9
2018-04-02 23:05:00	405.6
2018-04-02 23:10:00	406.3
2018-04-02 23:15:00	406.2
2018-04-02 23:20:00	405.5
2018-04-02 23:25:00	405.3
2018-04-02 23:30:00	405.1
2018-04-02 23:35:00	403.8
2018-04-02 23:40:00	403.1
2018-04-02 23:45:00	403.7
2018-04-02 23:50:00	403
2018-04-02 23:55:00	403.3
2018-04-03	403.4
2018-04-03 00:05:00	402.3
2018-04-03 00:10:00	402.5
2018-04-03 00:15:00	403.1
2018-04-03 00:20:00	403
2018-04-03 00:25:00	403.5
2018-04-03 00:30:00	403.7
2018-04-03 00:35:00	403.4
2018-04-03 00:40:00	403.6
2018-04-03 00:45:00	403.3
2018-04-03 00:50:00	403.4
2018-04-03 00:55:00	403.5
2018-04-03 01:00:00	403.3
2018-04-03 01:05:00	403.3
2018-04-03 01:10:00	402.9
2018-04-03 01:15:00	403.3
2018-04-03 01:20:00	403
2018-04-03 01:25:00	402.7
2018-04-03 01:30:00	402.7
2018-04-03 01:35:00	402.7
2018-04-03 01:40:00	402
2018-04-03 01:45:00	401.9
2018-04-03 01:50:00	402
2018-04-03 01:55:00	402.1
2018-04-03 02:00:00	402.5
2018-04-03 02:05:00	403.3
2018-04-03 02:10:00	403.1
2018-04-03 02:15:00	402.9
2018-04-03 02:20:00	402.7
2018-04-03 02:25:00	400.7
2018-04-03 09:00:00	403
2018-04-03 09:05:00	403.7
2018-04-03 09:10:00	403.4
2018-04-03 09:15:00	403.5
2018-04-03 09:20:00	403.5
2018-04-03 09:25:00	402.7
2018-04-03 09:30:00	402.5
2018-04-03 09:35:00	402.6
2018-04-03 09:40:00	402.9
2018-04-03 09:45:00	403
2018-04-03 09:50:00	403.6
2018-04-03 09:55:00	403.4
2018-04-03 10:00:00	403.1
2018-04-03 10:05:00	403
2018-04-03 10:10:00	403
2018-04-03 10:30:00	402.9
2018-04-03 10:35:00	403
2018-04-03 10:40:00	403.1
2018-04-03 10:45:00	403.4
2018-04-03 10:50:00	403.4
2018-04-03 10:55:00	403.3
2018-04-03 11:00:00	403.6
2018-04-03 11:05:00	403.4
2018-04-03 11:10:00	403.1
2018-04-03 11:15:00	403.1
2018-04-03 11:20:00	403.2
2018-04-03 11:25:00	403.4
2018-04-03 13:30:00	402.1
2018-04-03 13:35:00	402
2018-04-03 13:40:00	402.2
2018-04-03 13:45:00	401.2
2018-04-03 13:50:00	401.4
2018-04-03 13:55:00	401.5
2018-04-03 14:00:00	402.1
2018-04-03 14:05:00	402
2018-04-03 14:10:00	401.8
2018-04-03 14:15:00	401.9
2018-04-03 14:20:00	402
2018-04-03 14:25:00	401.7
2018-04-03 14:30:00	402
2018-04-03 14:35:00	401.8
2018-04-03 14:40:00	401.9
2018-04-03 14:45:00	403.1
2018-04-03 14:50:00	402.3
2018-04-03 14:55:00	402.5
2018-04-03 21:00:00	403.3
2018-04-03 21:05:00	402.7
2018-04-03 21:10:00	402.2
2018-04-03 21:15:00	401.7
2018-04-03 21:20:00	402.2
2018-04-03 21:25:00	402.4
2018-04-03 21:30:00	400.7
2018-04-03 21:35:00	401.4
2018-04-03 21:40:00	402.4
2018-04-03 21:45:00	403.7
2018-04-03 21:50:00	402.7
2018-04-03 21:55:00	403.1
2018-04-03 22:00:00	402.5
2018-04-03 22:05:00	401.7
2018-04-03 22:10:00	401.6
2018-04-03 22:15:00	401.3
2018-04-03 22:20:00	401.8
2018-04-03 22:25:00	402.3
2018-04-03 22:30:00	402.8
2018-04-03 22:35:00	402.5
2018-04-03 22:40:00	402.6
2018-04-03 22:45:00	402.5
2018-04-03 22:50:00	402.4
2018-04-03 22:55:00	402.7
2018-04-03 23:00:00	403.7
2018-04-03 23:05:00	403.4
2018-04-03 23:10:00	403.2
2018-04-03 23:15:00	402.7
2018-04-03 23:20:00	402.9
2018-04-03 23:25:00	402.2
2018-04-03 23:30:00	402.3
2018-04-03 23:35:00	402
2018-04-03 23:40:00	402.4
2018-04-03 23:45:00	402.3
2018-04-03 23:50:00	402.1
2018-04-03 23:55:00	402.2
2018-04-04	402.4
2018-04-04 00:05:00	402.3
2018-04-04 00:10:00	402.2
2018-04-04 00:15:00	402.6
2018-04-04 00:20:00	402.3
2018-04-04 00:25:00	402.5
2018-04-04 00:30:00	402.6
2018-04-04 00:35:00	402.7
2018-04-04 00:40:00	403.2
2018-04-04 00:45:00	402.8
2018-04-04 00:50:00	403.1
2018-04-04 00:55:00	403.4
2018-04-04 01:00:00	403.2
2018-04-04 01:05:00	403.4
2018-04-04 01:10:00	403.1
2018-04-04 01:15:00	403.3
2018-04-04 01:20:00	403.3
2018-04-04 01:25:00	403.4
2018-04-04 01:30:00	403
2018-04-04 01:35:00	402.7
2018-04-04 01:40:00	402.8
2018-04-04 01:45:00	402
2018-04-04 01:50:00	402.5
2018-04-04 01:55:00	402.1
2018-04-04 02:00:00	402.4
2018-04-04 02:05:00	402.1
2018-04-04 02:10:00	402.3
2018-04-04 02:15:00	402.1
2018-04-04 02:20:00	402.4
2018-04-04 02:25:00	402.5
2018-04-04 09:00:00	401.5
2018-04-04 09:05:00	401.8
2018-04-04 09:10:00	402
2018-04-04 09:15:00	402.4
2018-04-04 09:20:00	401.7
2018-04-04 09:25:00	401.8
2018-04-04 09:30:00	401.9
2018-04-04 09:35:00	402
2018-04-04 09:40:00	401.9
2018-04-04 09:45:00	402.1
2018-04-04 09:50:00	402.1
2018-04-04 09:55:00	402
2018-04-04 10:00:00	402.1
2018-04-04 10:05:00	402.1
2018-04-04 10:10:00	402
2018-04-04 10:30:00	402.1
2018-04-04 10:35:00	402.3
2018-04-04 10:40:00	402.3
2018-04-04 10:45:00	402.6
2018-04-04 10:50:00	402.4
2018-04-04 10:55:00	402.3
2018-04-04 11:00:00	402.6
2018-04-04 11:05:00	402.5
2018-04-04 11:10:00	402.7
2018-04-04 11:15:00	402.8
2018-04-04 11:20:00	402.8
2018-04-04 11:25:00	402.7
2018-04-04 13:30:00	402.2
2018-04-04 13:35:00	402.4
2018-04-04 13:40:00	402.3
2018-04-04 13:45:00	402.2
2018-04-04 13:50:00	402.1
2018-04-04 13:55:00	402
2018-04-04 14:00:00	401.9
2018-04-04 14:05:00	401.8
2018-04-04 14:10:00	402.2
2018-04-04 14:15:00	402
2018-04-04 14:20:00	402.1
2018-04-04 14:25:00	402.1
2018-04-04 14:30:00	402.2
2018-04-04 14:35:00	402.3
2018-04-04 14:40:00	402.2
2018-04-04 14:45:00	402
2018-04-04 14:50:00	401.7
2018-04-04 14:55:00	401.5
2018-04-09 09:00:00	398.2
2018-04-09 09:05:00	399
2018-04-09 09:10:00	400.5
2018-04-09 09:15:00	400.3
2018-04-09 09:20:00	400.1
2018-04-09 09:25:00	399.8
2018-04-09 09:30:00	399.9
2018-04-09 09:35:00	399.3
2018-04-09 09:40:00	399.1
2018-04-09 09:45:00	399.3
2018-04-09 09:50:00	399.5
2018-04-09 09:55:00	399.7
2018-04-09 10:00:00	400.2
2018-04-09 10:05:00	399.4
2018-04-09 10:10:00	400
2018-04-09 10:30:00	400.1
2018-04-09 10:35:00	399.8
2018-04-09 10:40:00	400
2018-04-09 10:45:00	399.9
2018-04-09 10:50:00	399.9
2018-04-09 10:55:00	400.3
2018-04-09 11:00:00	400.4
2018-04-09 11:05:00	400.2
2018-04-09 11:10:00	400.2
2018-04-09 11:15:00	400.6
2018-04-09 11:20:00	400.8
2018-04-09 11:25:00	401.5
2018-04-09 13:30:00	401.3
2018-04-09 13:35:00	401.4
2018-04-09 13:40:00	401.3
2018-04-09 13:45:00	401.2
2018-04-09 13:50:00	401.1
2018-04-09 13:55:00	401
2018-04-09 14:00:00	401.1
2018-04-09 14:05:00	401.1
2018-04-09 14:10:00	401.2
2018-04-09 14:15:00	401.4
2018-04-09 14:20:00	401.3
2018-04-09 14:25:00	401.3
2018-04-09 14:30:00	401.5
2018-04-09 14:35:00	401.3
2018-04-09 14:40:00	401.4
2018-04-09 14:45:00	401.6
2018-04-09 14:50:00	402.7
2018-04-09 14:55:00	402.3
2018-04-09 21:00:00	404.3
2018-04-09 21:05:00	404.8
2018-04-09 21:10:00	407.6
2018-04-09 21:15:00	409.4
2018-04-09 21:20:00	410.4
2018-04-09 21:25:00	410
2018-04-09 21:30:00	409.6
2018-04-09 21:35:00	409.1
2018-04-09 21:40:00	409.4
2018-04-09 21:45:00	410.4
2018-04-09 21:50:00	410.2
2018-04-09 21:55:00	409.3
2018-04-09 22:00:00	410.4
2018-04-09 22:05:00	410.1
2018-04-09 22:10:00	410.1
2018-04-09 22:15:00	410.5
2018-04-09 22:20:00	411.3
2018-04-09 22:25:00	411.4
2018-04-09 22:30:00	411.4
2018-04-09 22:35:00	410.9
2018-04-09 22:40:00	410.8
2018-04-09 22:45:00	410.7
2018-04-09 22:50:00	410.7
2018-04-09 22:55:00	410.6
2018-04-09 23:00:00	410.4
2018-04-09 23:05:00	409.8
2018-04-09 23:10:00	410.3
2018-04-09 23:15:00	409.3
2018-04-09 23:20:00	409.4
2018-04-09 23:25:00	408.8
2018-04-09 23:30:00	408.4
2018-04-09 23:35:00	407.9
2018-04-09 23:40:00	407.6
2018-04-09 23:45:00	407.8
2018-04-09 23:50:00	407.7
2018-04-09 23:55:00	408
2018-04-10	408.3
2018-04-10 00:05:00	408.8
2018-04-10 00:10:00	408.5
2018-04-10 00:15:00	408.4
2018-04-10 00:20:00	408.7
2018-04-10 00:25:00	408.4
2018-04-10 00:30:00	408.6
2018-04-10 00:35:00	408.9
2018-04-10 00:40:00	408.7
2018-04-10 00:45:00	408.6
2018-04-10 00:50:00	408.6
2018-04-10 00:55:00	408.5
2018-04-10 01:00:00	408.7
2018-04-10 01:05:00	408.7
2018-04-10 01:10:00	408.9
2018-04-10 01:15:00	408.9
2018-04-10 01:20:00	408.6
2018-04-10 01:25:00	408.6
2018-04-10 01:30:00	408.7
2018-04-10 01:35:00	408.9
2018-04-10 01:40:00	408.6
2018-04-10 01:45:00	408.5
2018-04-10 01:50:00	408.8
2018-04-10 01:55:00	408.7
2018-04-10 02:00:00	408.7
2018-04-10 02:05:00	408.8
2018-04-10 02:10:00	409
2018-04-10 02:15:00	408.9
2018-04-10 02:20:00	408.9
2018-04-10 02:25:00	409.1
2018-04-10 09:00:00	407.9
2018-04-10 09:05:00	408
2018-04-10 09:10:00	409
2018-04-10 09:15:00	408.7
2018-04-10 09:20:00	409
2018-04-10 09:25:00	408.8
2018-04-10 09:30:00	408.8
2018-04-10 09:35:00	409.4
2018-04-10 09:40:00	409.7
2018-04-10 09:45:00	409.7
2018-04-10 09:50:00	409.9
2018-04-10 09:55:00	409.7
2018-04-10 10:00:00	409.9
2018-04-10 10:05:00	409.6
2018-04-10 10:10:00	409.9
2018-04-10 10:30:00	412.5
2018-04-10 10:35:00	412.2
2018-04-10 10:40:00	411.9
2018-04-10 10:45:00	412.2
2018-04-10 10:50:00	412.3
2018-04-10 10:55:00	411.4
2018-04-10 11:00:00	411.4
2018-04-10 11:05:00	411.7
2018-04-10 11:10:00	411.6
2018-04-10 11:15:00	411.5
2018-04-10 11:20:00	411.5
2018-04-10 11:25:00	411.7
2018-04-10 13:30:00	412.1
2018-04-10 13:35:00	412
2018-04-10 13:40:00	412.2
2018-04-10 13:45:00	412.2
2018-04-10 13:50:00	412.2
2018-04-10 13:55:00	412.4
2018-04-10 14:00:00	412.4
2018-04-10 14:05:00	412.3
2018-04-10 14:10:00	412.1
2018-04-10 14:15:00	414
2018-04-10 14:20:00	414.5
2018-04-10 14:25:00	414.7
2018-04-10 14:30:00	414.5
2018-04-10 14:35:00	414.3
2018-04-10 14:40:00	414.4
2018-04-10 14:45:00	414.7
2018-04-10 14:50:00	413.8
2018-04-10 14:55:00	413.5
2018-04-10 21:00:00	415.9
2018-04-10 21:05:00	416.1
2018-04-10 21:10:00	416.8
2018-04-10 21:15:00	416.7
2018-04-10 21:20:00	416.7
2018-04-10 21:25:00	416.7
2018-04-10 21:30:00	416.5
2018-04-10 21:35:00	417.7
2018-04-10 21:40:00	417.4
2018-04-10 21:45:00	417.6
2018-04-10 21:50:00	417.4
2018-04-10 21:55:00	416.8
2018-04-10 22:00:00	417.4
2018-04-10 22:05:00	417.3
2018-04-10 22:10:00	417.2
2018-04-10 22:15:00	417.3
2018-04-10 22:20:00	417.2
2018-04-10 22:25:00	417.5
2018-04-10 22:30:00	417.5
2018-04-10 22:35:00	417.6
2018-04-10 22:40:00	418.2
2018-04-10 22:45:00	417.6
2018-04-10 22:50:00	417.9
2018-04-10 22:55:00	417.6
2018-04-10 23:00:00	417.7
2018-04-10 23:05:00	417.7
2018-04-10 23:10:00	417.7
2018-04-10 23:15:00	418.7
2018-04-10 23:20:00	419
2018-04-10 23:25:00	418.7
2018-04-10 23:30:00	419.4
2018-04-10 23:35:00	420.2
2018-04-10 23:40:00	420.6
2018-04-10 23:45:00	420.4
2018-04-10 23:50:00	421
2018-04-10 23:55:00	421.4
2018-04-11	420.8
2018-04-11 00:05:00	421.2
2018-04-11 00:10:00	421.3
2018-04-11 00:15:00	421.7
2018-04-11 00:20:00	421
2018-04-11 00:25:00	420.1
2018-04-11 00:30:00	420.6
2018-04-11 00:35:00	420.3
2018-04-11 00:40:00	420.4
2018-04-11 00:45:00	420.8
2018-04-11 00:50:00	420.9
2018-04-11 00:55:00	420.8
2018-04-11 01:00:00	421.2
2018-04-11 01:05:00	421
2018-04-11 01:10:00	421.2
2018-04-11 01:15:00	420.4
2018-04-11 01:20:00	420.8
2018-04-11 01:25:00	420.8
2018-04-11 01:30:00	421
2018-04-11 01:35:00	420.3
2018-04-11 01:40:00	420.5
2018-04-11 01:45:00	420.5
2018-04-11 01:50:00	420
2018-04-11 01:55:00	419.8
2018-04-11 02:00:00	420.3
2018-04-11 02:05:00	420.3
2018-04-11 02:10:00	420.4
2018-04-11 02:15:00	420.2
2018-04-11 02:20:00	420.1
2018-04-11 02:25:00	420
2018-04-11 09:00:00	420.2
2018-04-11 09:05:00	420.1
2018-04-11 09:10:00	419.2
2018-04-11 09:15:00	418.6
2018-04-11 09:20:00	418.3
2018-04-11 09:25:00	418.2
2018-04-11 09:30:00	418.6
2018-04-11 09:35:00	418.6
2018-04-11 09:40:00	417.4
2018-04-11 09:45:00	417.3
2018-04-11 09:50:00	417.1
2018-04-11 09:55:00	417.1
2018-04-11 10:00:00	417.3
2018-04-11 10:05:00	416.5
2018-04-11 10:10:00	416.8
2018-04-11 10:30:00	416.7
2018-04-11 10:35:00	417.1
2018-04-11 10:40:00	417.2
2018-04-11 10:45:00	417.2
2018-04-11 10:50:00	417.2
2018-04-11 10:55:00	417.1
2018-04-11 11:00:00	417.4
2018-04-11 11:05:00	417.3
2018-04-11 11:10:00	417.3
2018-04-11 11:15:00	418
2018-04-11 11:20:00	417.7
2018-04-11 11:25:00	417.1
2018-04-11 13:30:00	417.8
2018-04-11 13:35:00	417.8
2018-04-11 13:40:00	417.5
2018-04-11 13:45:00	417.4
2018-04-11 13:50:00	417.4
2018-04-11 13:55:00	417.1
2018-04-11 14:00:00	416.8
2018-04-11 14:05:00	417
2018-04-11 14:10:00	416.7
2018-04-11 14:15:00	417
2018-04-11 14:20:00	417.1
2018-04-11 14:25:00	417.2
2018-04-11 14:30:00	417.5
2018-04-11 14:35:00	417.5
2018-04-11 14:40:00	417.2
2018-04-11 14:45:00	417.4
2018-04-11 14:50:00	418.1
2018-04-11 14:55:00	417.8
2018-04-11 21:00:00	423.5
2018-04-11 21:05:00	423.1
2018-04-11 21:10:00	421.2
2018-04-11 21:15:00	419.6
2018-04-11 21:20:00	420.1
2018-04-11 21:25:00	420.5
2018-04-11 21:30:00	421
2018-04-11 21:35:00	420.9
2018-04-11 21:40:00	420.4
2018-04-11 21:45:00	420.9
2018-04-11 21:50:00	421.4
2018-04-11 21:55:00	419.5
2018-04-11 22:00:00	419.9
2018-04-11 22:05:00	418.8
2018-04-11 22:10:00	419.2
2018-04-11 22:15:00	418.9
2018-04-11 22:20:00	419.6
2018-04-11 22:25:00	419.6
2018-04-11 22:30:00	418.8
2018-04-11 22:35:00	420.2
2018-04-11 22:40:00	423.9
2018-04-11 22:45:00	424.1
2018-04-11 22:50:00	427.6
2018-04-11 22:55:00	427.7
2018-04-11 23:00:00	428.1
2018-04-11 23:05:00	428.2
2018-04-11 23:10:00	427.2
2018-04-11 23:15:00	426.2
2018-04-11 23:20:00	428.1
2018-04-11 23:25:00	428.1
2018-04-11 23:30:00	427.9
2018-04-11 23:35:00	428.2
2018-04-11 23:40:00	428.2
2018-04-11 23:45:00	427.8
2018-04-11 23:50:00	427.7
2018-04-11 23:55:00	427.7
2018-04-12	427.9
2018-04-12 00:05:00	427.8
2018-04-12 00:10:00	427.7
2018-04-12 00:15:00	427.4
2018-04-12 00:20:00	426.1
2018-04-12 00:25:00	425.4
2018-04-12 00:30:00	424.7
2018-04-12 00:35:00	424.8
2018-04-12 00:40:00	424.5
2018-04-12 00:45:00	424.3
2018-04-12 00:50:00	424.6
2018-04-12 00:55:00	425.7
2018-04-12 01:00:00	425.7
2018-04-12 01:05:00	425.5
2018-04-12 01:10:00	425.5
2018-04-12 01:15:00	425.7
2018-04-12 01:20:00	426.2
2018-04-12 01:25:00	426.4
2018-04-12 01:30:00	426.2
2018-04-12 01:35:00	425.8
2018-04-12 01:40:00	426.1
2018-04-12 01:45:00	426.5
2018-04-12 01:50:00	426.4
2018-04-12 01:55:00	426.4
2018-04-12 02:00:00	426.1
2018-04-12 02:05:00	425.4
2018-04-12 02:10:00	425
2018-04-12 02:15:00	427.2
2018-04-12 02:20:00	426.3
2018-04-12 02:25:00	426.3
2018-04-12 09:00:00	424.6
2018-04-12 09:05:00	424.5
2018-04-12 09:10:00	424.9
2018-04-12 09:15:00	425.1
2018-04-12 09:20:00	425.5
2018-04-12 09:25:00	425.2
2018-04-12 09:30:00	425.6
2018-04-12 09:35:00	425.4
2018-04-12 09:40:00	425.2
2018-04-12 09:45:00	424.8
2018-04-12 09:50:00	425.3
2018-04-12 09:55:00	425
2018-04-12 10:00:00	425.1
2018-04-12 10:05:00	425.1
2018-04-12 10:10:00	425.7
2018-04-12 10:30:00	428.1
2018-04-12 10:35:00	427.1
2018-04-12 10:40:00	427
2018-04-12 10:45:00	427.4
2018-04-12 10:50:00	427.7
2018-04-12 10:55:00	427.8
2018-04-12 11:00:00	427.8
2018-04-12 11:05:00	428.4
2018-04-12 11:10:00	428.4
2018-04-12 11:15:00	428.5
2018-04-12 11:20:00	427.8
2018-04-12 11:25:00	428.4
2018-04-12 13:30:00	427.1
2018-04-12 13:35:00	427.2
2018-04-12 13:40:00	427.1
2018-04-12 13:45:00	427
2018-04-12 13:50:00	427.1
2018-04-12 13:55:00	427.4
2018-04-12 14:00:00	427.1
2018-04-12 14:05:00	427.1
2018-04-12 14:10:00	427.3
2018-04-12 14:15:00	429.5
2018-04-12 14:20:00	428.9
2018-04-12 14:25:00	428.9
2018-04-12 14:30:00	428.7
2018-04-12 14:35:00	428.7
2018-04-12 14:40:00	429.1
2018-04-12 14:45:00	428.5
2018-04-12 14:50:00	428.6
2018-04-12 14:55:00	428.7
2018-04-12 21:00:00	426.6
2018-04-12 21:05:00	427.7
2018-04-12 21:10:00	427.1
2018-04-12 21:15:00	426.5
2018-04-12 21:20:00	426.2
2018-04-12 21:25:00	426.2
2018-04-12 21:30:00	425.7
2018-04-12 21:35:00	424.8
2018-04-12 21:40:00	425.2
2018-04-12 21:45:00	424.7
2018-04-12 21:50:00	425.2
2018-04-12 21:55:00	426.8
2018-04-12 22:00:00	426
2018-04-12 22:05:00	425.6
2018-04-12 22:10:00	425
2018-04-12 22:15:00	425.3
2018-04-12 22:20:00	425.2
2018-04-12 22:25:00	425
2018-04-12 22:30:00	424.9
2018-04-12 22:35:00	425.5
2018-04-12 22:40:00	425.2
2018-04-12 22:45:00	425.1
2018-04-12 22:50:00	425.4
2018-04-12 22:55:00	425.2
2018-04-12 23:00:00	425.4
2018-04-12 23:05:00	425.7
2018-04-12 23:10:00	425.5
2018-04-12 23:15:00	425.6
2018-04-12 23:20:00	426.1
2018-04-12 23:25:00	426.1
2018-04-12 23:30:00	425.5
2018-04-12 23:35:00	426.3
2018-04-12 23:40:00	426.3
2018-04-12 23:45:00	426.4
2018-04-12 23:50:00	426.5
2018-04-12 23:55:00	426.3
2018-04-13	426.6
2018-04-13 00:05:00	426.3
2018-04-13 00:10:00	426.5
2018-04-13 00:15:00	426.1
2018-04-13 00:20:00	426.2
2018-04-13 00:25:00	426
2018-04-13 00:30:00	426.2
2018-04-13 00:35:00	425.4
2018-04-13 00:40:00	425.8
2018-04-13 00:45:00	426.1
2018-04-13 00:50:00	425.8
2018-04-13 00:55:00	425.9
2018-04-13 01:00:00	426
2018-04-13 01:05:00	426.1
2018-04-13 01:10:00	426.6
2018-04-13 01:15:00	426.5
2018-04-13 01:20:00	426.9
2018-04-13 01:25:00	426.4
2018-04-13 01:30:00	426.2
2018-04-13 01:35:00	426.4
2018-04-13 01:40:00	426.3
2018-04-13 01:45:00	426.5
2018-04-13 01:50:00	426.5
2018-04-13 01:55:00	426.4
2018-04-13 02:00:00	426.5
2018-04-13 02:05:00	426.4
2018-04-13 02:10:00	426.3
2018-04-13 02:15:00	426.3
2018-04-13 02:20:00	426.6
2018-04-13 02:25:00	428
2018-04-13 09:00:00	426.5
2018-04-13 09:05:00	427.1
2018-04-13 09:10:00	427
2018-04-13 09:15:00	426.8
2018-04-13 09:20:00	426.7
2018-04-13 09:25:00	427.1
2018-04-13 09:30:00	427
2018-04-13 09:35:00	427
2018-04-13 09:40:00	426.9
2018-04-13 09:45:00	426.7
2018-04-13 09:50:00	426.7
2018-04-13 09:55:00	426.8
2018-04-13 10:00:00	426.9
2018-04-13 10:05:00	426.6
2018-04-13 10:10:00	426.7
2018-04-13 10:30:00	426.6
2018-04-13 10:35:00	426.9
2018-04-13 10:40:00	426.9
2018-04-13 10:45:00	426.9
2018-04-13 10:50:00	426.9
2018-04-13 10:55:00	426.9
2018-04-13 11:00:00	426.8
2018-04-13 11:05:00	427
2018-04-13 11:10:00	426.9
2018-04-13 11:15:00	426.9
2018-04-13 11:20:00	426.8
2018-04-13 11:25:00	426.8
2018-04-13 13:30:00	427.6
2018-04-13 13:35:00	427.9
2018-04-13 13:40:00	427.5
2018-04-13 13:45:00	428
2018-04-13 13:50:00	427.9
2018-04-13 13:55:00	427.8
2018-04-13 14:00:00	427.8
2018-04-13 14:05:00	427.6
2018-04-13 14:10:00	427.6
2018-04-13 14:15:00	427.4
2018-04-13 14:20:00	427.3
2018-04-13 14:25:00	427.4
2018-04-13 14:30:00	427.5
2018-04-13 14:35:00	427.3
2018-04-13 14:40:00	427.4
2018-04-13 14:45:00	427.1
2018-04-13 14:50:00	427
2018-04-13 14:55:00	427
2018-04-13 21:00:00	429.6
2018-04-13 21:05:00	428.8
2018-04-13 21:10:00	428.8
2018-04-13 21:15:00	428.4
2018-04-13 21:20:00	428.5
2018-04-13 21:25:00	428.6
2018-04-13 21:30:00	428.5
2018-04-13 21:35:00	428.6
2018-04-13 21:40:00	429
2018-04-13 21:45:00	429.2
2018-04-13 21:50:00	429.6
2018-04-13 21:55:00	429.5
2018-04-13 22:00:00	429.5
2018-04-13 22:05:00	430
2018-04-13 22:10:00	429.7
2018-04-13 22:15:00	430.7
2018-04-13 22:20:00	429.7
2018-04-13 22:25:00	429.3
2018-04-13 22:30:00	429.1
2018-04-13 22:35:00	429
2018-04-13 22:40:00	429.3
2018-04-13 22:45:00	429.6
2018-04-13 22:50:00	429.5
2018-04-13 22:55:00	429.2
2018-04-13 23:00:00	429.2
2018-04-13 23:05:00	429.1
2018-04-13 23:10:00	429.2
2018-04-13 23:15:00	429.2
2018-04-13 23:20:00	429.2
2018-04-13 23:25:00	429.7
2018-04-13 23:30:00	429.4
2018-04-13 23:35:00	429.2
2018-04-13 23:40:00	429.4
2018-04-13 23:45:00	429.4
2018-04-13 23:50:00	429.3
2018-04-13 23:55:00	429.4
2018-04-14	429.8
2018-04-14 00:05:00	429.5
2018-04-14 00:10:00	429.8
2018-04-14 00:15:00	429.7
2018-04-14 00:20:00	429.4
2018-04-14 00:25:00	429.5
2018-04-14 00:30:00	429.6
2018-04-14 00:35:00	429.8
2018-04-14 00:40:00	429.6
2018-04-14 00:45:00	429.7
2018-04-14 00:50:00	429.3
2018-04-14 00:55:00	429.5
2018-04-14 01:00:00	429.5
2018-04-14 01:05:00	429.4
2018-04-14 01:10:00	429.5
2018-04-14 01:15:00	429.5
2018-04-14 01:20:00	429.5
2018-04-14 01:25:00	429.7
2018-04-14 01:30:00	429.7
2018-04-14 01:35:00	429.8
2018-04-14 01:40:00	429.5
2018-04-14 01:45:00	429.3
2018-04-14 01:50:00	429.5
2018-04-14 01:55:00	429.5
2018-04-14 02:00:00	429.8
2018-04-14 02:05:00	429.7
2018-04-14 02:10:00	429.6
2018-04-14 02:15:00	429.4
2018-04-14 02:20:00	429.6
2018-04-14 02:25:00	429.3
2018-04-16 09:00:00	424.8
2018-04-16 09:05:00	424.5
2018-04-16 09:10:00	424.7
2018-04-16 09:15:00	425.1
2018-04-16 09:20:00	424.9
2018-04-16 09:25:00	424.9
2018-04-16 09:30:00	425.1
2018-04-16 09:35:00	425.4
2018-04-16 09:40:00	425.3
2018-04-16 09:45:00	425.5
2018-04-16 09:50:00	425.7
2018-04-16 09:55:00	425.6
2018-04-16 10:00:00	425.6
2018-04-16 10:05:00	424.7
2018-04-16 10:10:00	424.9
2018-04-16 10:30:00	425.1
2018-04-16 10:35:00	425
2018-04-16 10:40:00	425.2
2018-04-16 10:45:00	425.3
2018-04-16 10:50:00	425.1
2018-04-16 10:55:00	424.8
2018-04-16 11:00:00	425.3
2018-04-16 11:05:00	425.3
2018-04-16 11:10:00	425.1
2018-04-16 11:15:00	425.1
2018-04-16 11:20:00	425.5
2018-04-16 11:25:00	426.1
2018-04-16 13:30:00	425.8
2018-04-16 13:35:00	426.1
2018-04-16 13:40:00	426.4
2018-04-16 13:45:00	426.7
2018-04-16 13:50:00	426.6
2018-04-16 13:55:00	426.6
2018-04-16 14:00:00	426.5
2018-04-16 14:05:00	426.3
2018-04-16 14:10:00	426.5
2018-04-16 14:15:00	426.5
2018-04-16 14:20:00	425.9
2018-04-16 14:25:00	426.1
2018-04-16 14:30:00	426.1
2018-04-16 14:35:00	425.8
2018-04-16 14:40:00	425.4
2018-04-16 14:45:00	426
2018-04-16 14:50:00	425.9
2018-04-16 14:55:00	424.4
2018-04-16 21:00:00	426.4
2018-04-16 21:05:00	426.4
2018-04-16 21:10:00	426.2
2018-04-16 21:15:00	426.5
2018-04-16 21:20:00	426.6
2018-04-16 21:25:00	426.7
2018-04-16 21:30:00	425.4
2018-04-16 21:35:00	425.1
2018-04-16 21:40:00	425.4
2018-04-16 21:45:00	425.2
2018-04-16 21:50:00	425.5
2018-04-16 21:55:00	425.4
2018-04-16 22:00:00	426.3
2018-04-16 22:05:00	425.9
2018-04-16 22:10:00	426.4
2018-04-16 22:15:00	426.2
2018-04-16 22:20:00	426.4
2018-04-16 22:25:00	426.5
2018-04-16 22:30:00	426.3
2018-04-16 22:35:00	425.4
2018-04-16 22:40:00	426
2018-04-16 22:45:00	425.7
2018-04-16 22:50:00	425.7
2018-04-16 22:55:00	425.7
2018-04-16 23:00:00	425.6
2018-04-16 23:05:00	425.6
2018-04-16 23:10:00	425.4
2018-04-16 23:15:00	425.5
2018-04-16 23:20:00	424.8
2018-04-16 23:25:00	424.4
2018-04-16 23:30:00	422.9
2018-04-16 23:35:00	423.2
2018-04-16 23:40:00	423.8
2018-04-16 23:45:00	423.9
2018-04-16 23:50:00	423.6
2018-04-16 23:55:00	423.8
2018-04-17	423.9
2018-04-17 00:05:00	423.9
2018-04-17 00:10:00	423.7
2018-04-17 00:15:00	423.8
2018-04-17 00:20:00	423.7
2018-04-17 00:25:00	424
2018-04-17 00:30:00	424.2
2018-04-17 00:35:00	424
2018-04-17 00:40:00	424
2018-04-17 00:45:00	423.8
2018-04-17 00:50:00	424.1
2018-04-17 00:55:00	423.9
2018-04-17 01:00:00	423.7
2018-04-17 01:05:00	423.7
2018-04-17 01:10:00	423.8
2018-04-17 01:15:00	423.8
2018-04-17 01:20:00	423.7
2018-04-17 01:25:00	423.6
2018-04-17 01:30:00	423.7
2018-04-17 01:35:00	423.8
2018-04-17 01:40:00	423.7
2018-04-17 01:45:00	423.6
2018-04-17 01:50:00	423.3
2018-04-17 01:55:00	422.8
2018-04-17 02:00:00	422.8
2018-04-17 02:05:00	423
2018-04-17 02:10:00	423.2
2018-04-17 02:15:00	423.1
2018-04-17 02:20:00	422.8
2018-04-17 02:25:00	422.1
2018-04-17 09:00:00	424.7
2018-04-17 09:05:00	424.5
2018-04-17 09:10:00	425.1
2018-04-17 09:15:00	425.8
2018-04-17 09:20:00	425.5
2018-04-17 09:25:00	425.2
2018-04-17 09:30:00	425
2018-04-17 09:35:00	425.1
2018-04-17 09:40:00	424.8
2018-04-17 09:45:00	424.9
2018-04-17 09:50:00	425.1
2018-04-17 09:55:00	425
2018-04-17 10:00:00	425
2018-04-17 10:05:00	424.8
2018-04-17 10:10:00	424.7
2018-04-17 10:30:00	425
2018-04-17 10:35:00	425.5
2018-04-17 10:40:00	425.3
2018-04-17 10:45:00	425.3
2018-04-17 10:50:00	425.3
2018-04-17 10:55:00	425.6
2018-04-17 11:00:00	425.6
2018-04-17 11:05:00	425.5
2018-04-17 11:10:00	425.6
2018-04-17 11:15:00	425.6
2018-04-17 11:20:00	425.3
2018-04-17 11:25:00	425.4
2018-04-17 13:30:00	425.3
2018-04-17 13:35:00	425.3
2018-04-17 13:40:00	424.9
2018-04-17 13:45:00	425.1
2018-04-17 13:50:00	425
2018-04-17 13:55:00	425.2
2018-04-17 14:00:00	425.2
2018-04-17 14:05:00	425.3
2018-04-17 14:10:00	425.5
2018-04-17 14:15:00	425.4
2018-04-17 14:20:00	425.3
2018-04-17 14:25:00	425.2
2018-04-17 14:30:00	425.4
2018-04-17 14:35:00	425.3
2018-04-17 14:40:00	425.3
2018-04-17 14:45:00	424.8
2018-04-17 14:50:00	425.7
2018-04-17 14:55:00	427.4
2018-04-17 21:00:00	422.4
2018-04-17 21:05:00	423.1
2018-04-17 21:10:00	422.4
2018-04-17 21:15:00	422.1
2018-04-17 21:20:00	422.4
2018-04-17 21:25:00	421.9
2018-04-17 21:30:00	421.4
2018-04-17 21:35:00	422
2018-04-17 21:40:00	422.4
2018-04-17 21:45:00	422.7
2018-04-17 21:50:00	422.6
2018-04-17 21:55:00	422.6
2018-04-17 22:00:00	422.4
2018-04-17 22:05:00	422.4
2018-04-17 22:10:00	423.9
2018-04-17 22:15:00	423.3
2018-04-17 22:20:00	423.5
2018-04-17 22:25:00	423.5
2018-04-17 22:30:00	423.7
2018-04-17 22:35:00	423.4
2018-04-17 22:40:00	423.7
2018-04-17 22:45:00	423.7
2018-04-17 22:50:00	424.1
2018-04-17 22:55:00	423.6
2018-04-17 23:00:00	423.7
2018-04-17 23:05:00	423.7
2018-04-17 23:10:00	423.8
2018-04-17 23:15:00	423.4
2018-04-17 23:20:00	423.6
2018-04-17 23:25:00	423.9
2018-04-17 23:30:00	423.7
2018-04-17 23:35:00	423.2
2018-04-17 23:40:00	423.5
2018-04-17 23:45:00	423.4
2018-04-17 23:50:00	423.3
2018-04-17 23:55:00	423.3
2018-04-18	423.8
2018-04-18 00:05:00	423.7
2018-04-18 00:10:00	424.1
2018-04-18 00:15:00	423.8
2018-04-18 00:20:00	423.8
2018-04-18 00:25:00	423.8
2018-04-18 00:30:00	423.9
2018-04-18 00:35:00	423.9
2018-04-18 00:40:00	423.9
2018-04-18 00:45:00	423.8
2018-04-18 00:50:00	423.8
2018-04-18 00:55:00	424
2018-04-18 01:00:00	424.8
2018-04-18 01:05:00	425.3
2018-04-18 01:10:00	425.5
2018-04-18 01:15:00	425.1
2018-04-18 01:20:00	425.3
2018-04-18 01:25:00	425.4
2018-04-18 01:30:00	425.6
2018-04-18 01:35:00	425.5
2018-04-18 01:40:00	425.4
2018-04-18 01:45:00	425.4
2018-04-18 01:50:00	425.1
2018-04-18 01:55:00	425.6
2018-04-18 02:00:00	425.8
2018-04-18 02:05:00	425.7
2018-04-18 02:10:00	425.6
2018-04-18 02:15:00	425.7
2018-04-18 02:20:00	425.8
2018-04-18 02:25:00	426.3
2018-04-18 09:00:00	427.7
2018-04-18 09:05:00	427.5
2018-04-18 09:10:00	428
2018-04-18 09:15:00	428.5
2018-04-18 09:20:00	428.1
2018-04-18 09:25:00	428.1
2018-04-18 09:30:00	428.1
2018-04-18 09:35:00	428
2018-04-18 09:40:00	427.9
2018-04-18 09:45:00	428.5
2018-04-18 09:50:00	428.3
2018-04-18 09:55:00	428.1
2018-04-18 10:00:00	428.1
2018-04-18 10:05:00	428
2018-04-18 10:10:00	427.9
2018-04-18 10:30:00	428.1
2018-04-18 10:35:00	428
2018-04-18 10:40:00	428
2018-04-18 10:45:00	428.1
2018-04-18 10:50:00	428.2
2018-04-18 10:55:00	428.2
2018-04-18 11:00:00	428.4
2018-04-18 11:05:00	428.1
2018-04-18 11:10:00	428.2
2018-04-18 11:15:00	428.2
2018-04-18 11:20:00	428.3
2018-04-18 11:25:00	428.6
2018-04-18 13:30:00	430.3
2018-04-18 13:35:00	430.4
2018-04-18 13:40:00	430.9
2018-04-18 13:45:00	430.3
2018-04-18 13:50:00	429.9
2018-04-18 13:55:00	429.7
2018-04-18 14:00:00	429.9
2018-04-18 14:05:00	430.5
2018-04-18 14:10:00	430.3
2018-04-18 14:15:00	430.2
2018-04-18 14:20:00	430.3
2018-04-18 14:25:00	430.3
2018-04-18 14:30:00	430.2
2018-04-18 14:35:00	430.2
2018-04-18 14:40:00	430.4
2018-04-18 14:45:00	430.3
2018-04-18 14:50:00	430.2
2018-04-18 14:55:00	429.7
2018-04-18 21:00:00	435.6
2018-04-18 21:05:00	435.9
2018-04-18 21:10:00	436.6
2018-04-18 21:15:00	437.2
2018-04-18 21:20:00	438.6
2018-04-18 21:25:00	438.2
2018-04-18 21:30:00	438.6
2018-04-18 21:35:00	438.2
2018-04-18 21:40:00	438.3
2018-04-18 21:45:00	438
2018-04-18 21:50:00	438.1
2018-04-18 21:55:00	438.4
2018-04-18 22:00:00	438.2
2018-04-18 22:05:00	438.3
2018-04-18 22:10:00	437.9
2018-04-18 22:15:00	435.3
2018-04-18 22:20:00	436.5
2018-04-18 22:25:00	436.4
2018-04-18 22:30:00	438.9
2018-04-18 22:35:00	438
2018-04-18 22:40:00	437.6
2018-04-18 22:45:00	437.7
2018-04-18 22:50:00	437.2
2018-04-18 22:55:00	437.6
2018-04-18 23:00:00	437.2
2018-04-18 23:05:00	437.5
2018-04-18 23:10:00	437.9
2018-04-18 23:15:00	437.5
2018-04-18 23:20:00	437.6
2018-04-18 23:25:00	438
2018-04-18 23:30:00	437.4
2018-04-18 23:35:00	437.3
2018-04-18 23:40:00	436.6
2018-04-18 23:45:00	436.7
2018-04-18 23:50:00	436.9
2018-04-18 23:55:00	436.5
2018-04-19	435.2
2018-04-19 00:05:00	435.9
2018-04-19 00:10:00	435.9
2018-04-19 00:15:00	436.3
2018-04-19 00:20:00	436
2018-04-19 00:25:00	435.9
2018-04-19 00:30:00	435.6
2018-04-19 00:35:00	435.3
2018-04-19 00:40:00	435.4
2018-04-19 00:45:00	435.4
2018-04-19 00:50:00	435.6
2018-04-19 00:55:00	435.8
2018-04-19 01:00:00	436.2
2018-04-19 01:05:00	436.2
2018-04-19 01:10:00	436.2
2018-04-19 01:15:00	436.1
2018-04-19 01:20:00	436.1
2018-04-19 01:25:00	436
2018-04-19 01:30:00	436.4
2018-04-19 01:35:00	436.2
2018-04-19 01:40:00	436.2
2018-04-19 01:45:00	436.6
2018-04-19 01:50:00	436.6
2018-04-19 01:55:00	436.6
2018-04-19 02:00:00	437.3
2018-04-19 02:05:00	437.2
2018-04-19 02:10:00	437.3
2018-04-19 02:15:00	438
2018-04-19 02:20:00	438.3
2018-04-19 02:25:00	439
2018-04-19 09:00:00	439.8
2018-04-19 09:05:00	439.4
2018-04-19 09:10:00	439.4
2018-04-19 09:15:00	439.4
2018-04-19 09:20:00	439.4
2018-04-19 09:25:00	439.3
2018-04-19 09:30:00	439.2
2018-04-19 09:35:00	439.2
2018-04-19 09:40:00	439.3
2018-04-19 09:45:00	439.4
2018-04-19 09:50:00	439.1
2018-04-19 09:55:00	439.4
2018-04-19 10:00:00	439.4
2018-04-19 10:05:00	439.6
2018-04-19 10:10:00	439.5
2018-04-19 10:30:00	439.7
2018-04-19 10:35:00	439.6
2018-04-19 10:40:00	439.6
2018-04-19 10:45:00	439.4
2018-04-19 10:50:00	439.5
2018-04-19 10:55:00	439.5
2018-04-19 11:00:00	439.4
2018-04-19 11:05:00	439.4
2018-04-19 11:10:00	439.2
2018-04-19 11:15:00	439.1
2018-04-19 11:20:00	439.3
2018-04-19 11:25:00	440.1
2018-04-19 13:30:00	439.9
2018-04-19 13:35:00	439.6
2018-04-19 13:40:00	439.6
2018-04-19 13:45:00	439.3
2018-04-19 13:50:00	439.6
2018-04-19 13:55:00	440
2018-04-19 14:00:00	439.8
2018-04-19 14:05:00	439.9
2018-04-19 14:10:00	440
2018-04-19 14:15:00	439.7
2018-04-19 14:20:00	439.9
2018-04-19 14:25:00	439.7
2018-04-19 14:30:00	439.9
2018-04-19 14:35:00	439.8
2018-04-19 14:40:00	439.8
2018-04-19 14:45:00	440.8
2018-04-19 14:50:00	441.1
2018-04-19 14:55:00	440.6
2018-04-19 21:00:00	442.2
2018-04-19 21:05:00	442.3
2018-04-19 21:10:00	442.4
2018-04-19 21:15:00	442.2
2018-04-19 21:20:00	442.4
2018-04-19 21:25:00	442.5
2018-04-19 21:30:00	442.2
2018-04-19 21:35:00	442.2
2018-04-19 21:40:00	441.9
2018-04-19 21:45:00	442
2018-04-19 21:50:00	442.3
2018-04-19 21:55:00	441.4
2018-04-19 22:00:00	441.1
2018-04-19 22:05:00	441.2
2018-04-19 22:10:00	442.2
2018-04-19 22:15:00	442.4
2018-04-19 22:20:00	442.2
2018-04-19 22:25:00	442.2
2018-04-19 22:30:00	442.2
2018-04-19 22:35:00	442.2
2018-04-19 22:40:00	442
2018-04-19 22:45:00	442
2018-04-19 22:50:00	441.8
2018-04-19 22:55:00	441.9
2018-04-19 23:00:00	441.2
2018-04-19 23:05:00	441.6
2018-04-19 23:10:00	441.7
2018-04-19 23:15:00	441.6
2018-04-19 23:20:00	441.9
2018-04-19 23:25:00	442.4
2018-04-19 23:30:00	442.2
2018-04-19 23:35:00	441.8
2018-04-19 23:40:00	441.4
2018-04-19 23:45:00	441.3
2018-04-19 23:50:00	441.9
2018-04-19 23:55:00	441
2018-04-20	441.4
2018-04-20 00:05:00	441.7
2018-04-20 00:10:00	441.4
2018-04-20 00:15:00	441.4
2018-04-20 00:20:00	441
2018-04-20 00:25:00	441
2018-04-20 00:30:00	440.9
2018-04-20 00:35:00	441
2018-04-20 00:40:00	441.1
2018-04-20 00:45:00	441.1
2018-04-20 00:50:00	440.6
2018-04-20 00:55:00	439.9
2018-04-20 01:00:00	438.9
2018-04-20 01:05:00	439
2018-04-20 01:10:00	439.2
2018-04-20 01:15:00	438.1
2018-04-20 01:20:00	436.7
2018-04-20 01:25:00	437.2
2018-04-20 01:30:00	437.6
2018-04-20 01:35:00	437.5
2018-04-20 01:40:00	436.8
2018-04-20 01:45:00	437.3
2018-04-20 01:50:00	437.3
2018-04-20 01:55:00	437.6
2018-04-20 02:00:00	437.3
2018-04-20 02:05:00	436.8
2018-04-20 02:10:00	436.3
2018-04-20 02:15:00	436
2018-04-20 02:20:00	436.8
2018-04-20 02:25:00	437.6
2018-04-20 09:00:00	437.1
2018-04-20 09:05:00	437
2018-04-20 09:10:00	437.3
2018-04-20 09:15:00	437.1
2018-04-20 09:20:00	437.1
2018-04-20 09:25:00	437
2018-04-20 09:30:00	437.2
2018-04-20 09:35:00	437.2
2018-04-20 09:40:00	436.8
2018-04-20 09:45:00	437.3
2018-04-20 09:50:00	438.3
2018-04-20 09:55:00	438.1
2018-04-20 10:00:00	438.3
2018-04-20 10:05:00	438.3
2018-04-20 10:10:00	438.7
2018-04-20 10:30:00	438.6
2018-04-20 10:35:00	438
2018-04-20 10:40:00	438.2
2018-04-20 10:45:00	438.2
2018-04-20 10:50:00	438
2018-04-20 10:55:00	437.8
2018-04-20 11:00:00	437.8
2018-04-20 11:05:00	438.1
2018-04-20 11:10:00	438.2
2018-04-20 11:15:00	438.4
2018-04-20 11:20:00	437.7
2018-04-20 11:25:00	438
2018-04-20 13:30:00	437.2
2018-04-20 13:35:00	437.1
2018-04-20 13:40:00	436.9
2018-04-20 13:45:00	437.1
2018-04-20 13:50:00	437.2
2018-04-20 13:55:00	437.2
2018-04-20 14:00:00	437.5
2018-04-20 14:05:00	437.3
2018-04-20 14:10:00	437.2
2018-04-20 14:15:00	436.6
2018-04-20 14:20:00	437.1
2018-04-20 14:25:00	436.8
2018-04-20 14:30:00	437.3
2018-04-20 14:35:00	437.2
2018-04-20 14:40:00	437.3
2018-04-20 14:45:00	437.2
2018-04-20 14:50:00	438.1
2018-04-20 14:55:00	436.7
2018-04-20 21:00:00	435.3
2018-04-20 21:05:00	435.6
2018-04-20 21:10:00	436
2018-04-20 21:15:00	435.8
2018-04-20 21:20:00	435.1
2018-04-20 21:25:00	434.3
2018-04-20 21:30:00	434.4
2018-04-20 21:35:00	433.5
2018-04-20 21:40:00	433.2
2018-04-20 21:45:00	433.4
2018-04-20 21:50:00	433.8
2018-04-20 21:55:00	433.5
2018-04-20 22:00:00	433.4
2018-04-20 22:05:00	433.5
2018-04-20 22:10:00	433.8
2018-04-20 22:15:00	433.8
2018-04-20 22:20:00	433.8
2018-04-20 22:25:00	434
2018-04-20 22:30:00	434.4
2018-04-20 22:35:00	434.4
2018-04-20 22:40:00	434.2
2018-04-20 22:45:00	434.4
2018-04-20 22:50:00	434.3
2018-04-20 22:55:00	435.2
2018-04-20 23:00:00	434.6
2018-04-20 23:05:00	434.2
2018-04-20 23:10:00	434.2
2018-04-20 23:15:00	434.4
2018-04-20 23:20:00	434.5
2018-04-20 23:25:00	435.1
2018-04-20 23:30:00	435.5
2018-04-20 23:35:00	435.3
2018-04-20 23:40:00	436.4
2018-04-20 23:45:00	436.4
2018-04-20 23:50:00	436.7
2018-04-20 23:55:00	436.4
2018-04-21	436.8
2018-04-21 00:05:00	436.9
2018-04-21 00:10:00	437.8
2018-04-21 00:15:00	437.3
2018-04-21 00:20:00	437.3
2018-04-21 00:25:00	437.3
2018-04-21 00:30:00	437.6
2018-04-21 00:35:00	436.9
2018-04-21 00:40:00	437
2018-04-21 00:45:00	436.6
2018-04-21 00:50:00	436.8
2018-04-21 00:55:00	436.6
2018-04-21 01:00:00	436.5
2018-04-21 01:05:00	436.8
2018-04-21 01:10:00	436.7
2018-04-21 01:15:00	436.3
2018-04-21 01:20:00	436.4
2018-04-21 01:25:00	436.5
2018-04-21 01:30:00	436.7
2018-04-21 01:35:00	437.2
2018-04-21 01:40:00	437.6
2018-04-21 01:45:00	437.2
2018-04-21 01:50:00	437.9
2018-04-21 01:55:00	439.6
2018-04-21 02:00:00	439.5
2018-04-21 02:05:00	439.1
2018-04-21 02:10:00	439.2
2018-04-21 02:15:00	440.1
2018-04-21 02:20:00	439.5
2018-04-21 02:25:00	439.5
2018-04-23 09:00:00	438
2018-04-23 09:05:00	437.7
2018-04-23 09:10:00	437.4
2018-04-23 09:15:00	437.8
2018-04-23 09:20:00	437.5
2018-04-23 09:25:00	437.5
2018-04-23 09:30:00	437.5
2018-04-23 09:35:00	438.2
2018-04-23 09:40:00	438.6
2018-04-23 09:45:00	438.8
2018-04-23 09:50:00	439
2018-04-23 09:55:00	439.3
2018-04-23 10:00:00	439.4
2018-04-23 10:05:00	438.8
2018-04-23 10:10:00	439
2018-04-23 10:30:00	438.8
2018-04-23 10:35:00	438.8
2018-04-23 10:40:00	439
2018-04-23 10:45:00	439
2018-04-23 10:50:00	439.1
2018-04-23 10:55:00	439.3
2018-04-23 11:00:00	439.2
2018-04-23 11:05:00	439.3
2018-04-23 11:10:00	439.3
2018-04-23 11:15:00	439.5
2018-04-23 11:20:00	439.5
2018-04-23 11:25:00	439.7
2018-04-23 13:30:00	440.2
2018-04-23 13:35:00	440.5
2018-04-23 13:40:00	440.5
2018-04-23 13:45:00	440.2
2018-04-23 13:50:00	440.2
2018-04-23 13:55:00	440.2
2018-04-23 14:00:00	440.3
2018-04-23 14:05:00	440.5
2018-04-23 14:10:00	440.4
2018-04-23 14:15:00	440.2
2018-04-23 14:20:00	439.6
2018-04-23 14:25:00	439.8
2018-04-23 14:30:00	439.6
2018-04-23 14:35:00	439.8
2018-04-23 14:40:00	439.7
2018-04-23 14:45:00	439.7
2018-04-23 14:50:00	439.9
2018-04-23 14:55:00	439.7
2018-04-23 21:00:00	433.6
2018-04-23 21:05:00	434.3
2018-04-23 21:10:00	434.9
2018-04-23 21:15:00	434.7
2018-04-23 21:20:00	434.2
2018-04-23 21:25:00	434.9
2018-04-23 21:30:00	436.2
2018-04-23 21:35:00	435.7
2018-04-23 21:40:00	435
2018-04-23 21:45:00	434.2
2018-04-23 21:50:00	434.7
2018-04-23 21:55:00	435.1
2018-04-23 22:00:00	435.7
2018-04-23 22:05:00	435.2
2018-04-23 22:10:00	435.5
2018-04-23 22:15:00	436.1
2018-04-23 22:20:00	436.3
2018-04-23 22:25:00	436
2018-04-23 22:30:00	435.8
2018-04-23 22:35:00	436.1
2018-04-23 22:40:00	436.7
2018-04-23 22:45:00	436.7
2018-04-23 22:50:00	437.4
2018-04-23 22:55:00	437.1
2018-04-23 23:00:00	436.9
2018-04-23 23:05:00	437.8
2018-04-23 23:10:00	438.7
2018-04-23 23:15:00	438.8
2018-04-23 23:20:00	438.5
2018-04-23 23:25:00	438.7
2018-04-23 23:30:00	438.1
2018-04-23 23:35:00	438.4
2018-04-23 23:40:00	438.5
2018-04-23 23:45:00	438.4
2018-04-23 23:50:00	438.4
2018-04-23 23:55:00	438.7
2018-04-24	439.8
2018-04-24 00:05:00	441.3
2018-04-24 00:10:00	441.7
2018-04-24 00:15:00	441.6
2018-04-24 00:20:00	441.4
2018-04-24 00:25:00	442
2018-04-24 00:30:00	442.2
2018-04-24 00:35:00	443.3
2018-04-24 00:40:00	441.8
2018-04-24 00:45:00	441.9
2018-04-24 00:50:00	442.5
2018-04-24 00:55:00	442.3
2018-04-24 01:00:00	442.6
2018-04-24 01:05:00	442.9
2018-04-24 01:10:00	443.4
2018-04-24 01:15:00	443
2018-04-24 01:20:00	442.7
2018-04-24 01:25:00	442.9
2018-04-24 01:30:00	443.3
2018-04-24 01:35:00	443.4
2018-04-24 01:40:00	443.2
2018-04-24 01:45:00	443.4
2018-04-24 01:50:00	443.8
2018-04-24 01:55:00	444.3
2018-04-24 02:00:00	444.4
2018-04-24 02:05:00	443.4
2018-04-24 02:10:00	443.2
2018-04-24 02:15:00	443.6
2018-04-24 02:20:00	444
2018-04-24 02:25:00	445.3
2018-04-24 09:00:00	444.7
[truncated: 120,383 more rows]

## Sheet: Climate sentiment index
date	Investor sentiment	Climate sentiment	Investor climate sentiment
2013-11-01	0.630054	0.657081	0.131329
2013-11-02	0.635989	0.596417	0.183308
2013-11-03	0.615695	0.808245	0.0022366
2013-11-04	0.629202	0.51629	0.237338
2013-11-05	0.61656	0.591089	0.167924
2013-11-06	0.639484	0.438787	0.306445
2013-11-07	0.633171	0.710603	0.0938234
2013-11-08	0.620884	0.5461	0.206394
2013-11-09	0.627777	0.731987	0.072199
2013-11-10	0.623277	0.58984	0.175588
2013-11-11	0.623564	0.485089	0.255381
2013-11-12	0.610439	0.557542	0.187265
2013-11-13	0.640175	0.707525	0.103164
2013-11-14	0.643769	0.604101	0.185256
2013-11-15	0.658705	0.639654	0.173208
2013-11-16	0.671361	0.538961	0.262289
2013-11-17	0.647804	0.585893	0.203112
2013-11-18	0.64922	0.611168	0.185343
2013-11-19	0.659752	0.707961	0.122409
2013-11-20	0.661756	0.613283	0.196274
2013-11-21	0.647886	0.59829	0.193785
2013-11-22	0.619001	0.604492	0.160192
2013-11-23	0.627637	0.658743	0.127651
2013-11-24	0.623075	0.607784	0.161767
2013-11-25	0.640882	0.482563	0.274617
2013-11-26	0.646473	0.741767	0.0834717
2013-11-27	0.63345	0.576458	0.195919
2013-11-28	0.637147	0.597296	0.183799
2013-11-29	0.628627	0.689167	0.10555
2013-11-30	0.60769	0.471969	0.249465
2013-12-01	0.604627	0.7133	0.0632319
2013-12-02	0.596117	0.4617	0.245687
2013-12-03	0.625668	0.556243	0.20348
2013-12-04	0.634613	0.646696	0.143771
2013-12-05	0.619129	0.482034	0.253266
2013-12-06	0.607099	0.658252	0.107486
2013-12-07	0.64233	0.640856	0.15592
2013-12-08	0.624105	0.534547	0.218384
2013-12-09	0.62487	0.616931	0.156619
2013-12-10	0.632847	0.620745	0.161701
2013-12-11	0.613984	0.680833	0.0972321
2013-12-12	0.628854	0.698926	0.0983695
2013-12-13	0.585742	0.658331	0.0860691
2013-12-14	0.652891	0.56999	0.220269
2013-12-15	0.651901	0.656248	0.153809
2013-12-16	0.628004	0.584817	0.184128
2013-12-17	0.61995	0.484919	0.251897
2013-12-18	0.643029	0.696025	0.114746
2013-12-19	0.610589	0.521909	0.21446
2013-12-20	0.613986	0.678849	0.0987397
2013-12-21	0.610248	0.568443	0.1788
2013-12-22	0.626091	0.607911	0.164687
2013-12-23	0.656149	0.486625	0.286801
2013-12-24	0.653567	0.659105	0.153306
2013-12-25	0.645968	0.692898	0.120058
2013-12-26	0.62905	0.566514	0.199066
2013-12-27	0.651287	0.604825	0.192225
2013-12-28	0.658238	0.731159	0.103288
2013-12-29	0.63796	0.623916	0.164407
2013-12-30	0.621366	0.583935	0.17816
2013-12-31	0.632171	0.710036	0.0932539
2014-01-01	0.624704	0.650057	0.131311
2014-01-02	0.630758	0.615753	0.163401
2014-01-03	0.626379	0.66908	0.118547
2014-01-04	0.644968	0.715717	0.101738
2014-01-05	0.628822	0.598949	0.17422
2014-01-06	0.596804	0.536401	0.189675
2014-01-07	0.609312	0.461015	0.259402
2014-01-08	0.625	0.697379	0.0956893
2014-01-09	0.63452	0.681498	0.117264
2014-01-10	0.620885	0.649521	0.127899
2014-01-11	0.650167	0.6316	0.170783
2014-01-12	0.589145	0.425793	0.265968
2014-01-13	0.62224	0.725625	0.0714902
2014-01-14	0.630326	0.623843	0.15683
2014-01-15	0.630632	0.673894	0.119146
2014-01-16	0.61408	0.679529	0.0983178
2014-01-17	0.6624	0.806183	0.0505071
2014-01-18	0.596759	0.573459	0.161504
2014-01-19	0.580306	0.628179	0.103518
2014-01-20	0.651437	0.560418	0.22608
2014-01-21	0.67093	0.646144	0.180507
2014-01-22	0.655775	0.679062	0.140367
2014-01-23	0.636474	0.742722	0.0727479
2014-01-24	0.627288	0.600965	0.171156
2014-01-25	0.620684	0.690374	0.0966903
2014-01-26	0.675283	0.744522	0.11019
2014-01-27	0.619455	0.553363	0.199452
2014-01-28	0.625076	0.683006	0.106674
2014-01-29	0.60937	0.71404	0.0674133
2014-01-30	0.590999	0.632424	0.110989
2014-01-31	0.629003	0.49798	0.251036
2014-02-01	0.606614	0.526086	0.207315
2014-02-02	0.651958	0.708568	0.114155
2014-02-03	0.5804	0.57686	0.142563
2014-02-04	0.641624	0.471325	0.283888
2014-02-05	0.670851	0.560326	0.245564
2014-02-06	0.665061	0.76821	0.08199
2014-02-07	0.601463	0.495901	0.225074
2014-02-08	0.624885	0.577249	0.186753
2014-02-09	0.614175	0.5666	0.184126
2014-02-10	0.620549	0.598141	0.16656
2014-02-11	0.610287	0.487018	0.24064
2014-02-12	0.643767	0.579309	0.204071
2014-02-13	0.635015	0.686922	0.113641
2014-02-14	0.629321	0.634773	0.147528
2014-02-15	0.627716	0.675626	0.114916
2014-02-16	0.618939	0.434497	0.289156
2014-02-17	0.632674	0.679387	0.11702
2014-02-18	0.660698	0.751678	0.0901743
2014-02-19	0.622305	0.642795	0.134424
2014-02-20	0.652223	0.618768	0.182578
2014-02-21	0.61005	0.611935	0.145592
2014-02-22	0.622919	0.581328	0.181691
2014-02-23	0.646099	0.480036	0.281752
2014-02-24	0.62107	0.561631	0.194792
2014-02-25	0.622379	0.581068	0.181349
2014-02-26	0.650724	0.576856	0.21289
2014-02-27	0.575954	0.89314	-0.101939
2014-02-28	0.617258	0.644299	0.128235
2014-03-01	0.59289	0.522866	0.196035
2014-03-02	0.614464	0.877805	-0.0517898
2014-03-03	0.647192	0.718588	0.101785
2014-03-04	0.636554	0.789477	0.0373409
2014-03-05	0.657651	0.637533	0.173763
2014-03-06	0.620501	0.577942	0.181843
2014-03-07	0.639846	0.672583	0.129355
2014-03-08	0.628809	0.640702	0.142516
2014-03-09	0.620107	0.938496	-0.0922116
2014-03-10	0.627372	0.688097	0.105106
2014-03-11	0.628505	0.616714	0.160418
2014-03-12	0.639256	0.719521	0.093139
2014-03-13	0.628053	0.635629	0.145611
2014-03-14	0.600518	0.543102	0.188304
2014-03-15	0.60002	0.717756	0.0552432
2014-03-16	0.570203	0.669324	0.0621862
2014-03-17	0.661625	0.653369	0.165717
2014-03-18	0.603488	0.513652	0.213627
2014-03-19	0.590405	0.688946	0.0674952
2014-03-20	0.586659	0.612017	0.122138
2014-03-21	0.614662	0.653809	0.118421
2014-03-22	0.645508	0.641002	0.158987
2014-03-23	0.674127	0.870287	0.0135791
2014-03-24	0.625102	0.619763	0.154702
2014-03-25	0.611412	0.663419	0.107877
2014-03-26	0.646229	0.601634	0.189589
2014-03-27	0.619354	0.553102	0.19955
2014-03-28	0.62317	0.727776	0.0707881
2014-03-29	0.64117	0.69382	0.114561
2014-03-30	0.548752	0.73153	-0.00647922
2014-03-31	0.643657	0.696173	0.115261
2014-04-01	0.597486	0.563254	0.169976
2014-04-02	0.627264	0.596191	0.174755
2014-04-03	0.647329	0.65396	0.150973
2014-04-04	0.670783	0.804934	0.0598389
2014-04-05	0.676505	0.604978	0.217327
2014-04-06	0.701199	0.958768	-0.0265061
2014-04-07	0.668559	0.628931	0.1912
2014-04-08	0.61266	0.972811	-0.125703
2014-04-09	0.62603	0.762278	0.0474609
2014-04-10	0.639807	0.727635	0.0875317
2014-04-11	0.625736	0.67253	0.115286
2014-04-12	0.653523	0.822437	0.0292929
2014-04-13	0.668003	0.492902	0.29389
2014-04-14	0.635444	0.713098	0.094202
2014-04-15	0.617124	0.608085	0.155588
2014-04-16	0.621147	0.640258	0.135191
2014-04-17	0.62846	0.696367	0.099917
2014-04-18	0.599743	0.58738	0.153922
2014-04-19	0.646239	0.758608	0.0704556
2014-04-20	0.62291	0.680276	0.106581
2014-04-21	0.628511	0.769247	0.0446525
2014-04-22	0.637686	0.764442	0.0574745
2014-04-23	0.630619	0.713896	0.0887722
2014-04-24	0.594926	0.49884	0.216307
2014-04-25	0.540863	0.643708	0.0522883
2014-04-26	0.599934	0.0830876	0.53687
2014-04-27	0.670392	0.331126	0.419067
2014-04-28	0.607133	0.769358	0.0231906
2014-04-29	0.599299	0.503633	0.217041
2014-04-30	0.583943	0.565612	0.154643
2014-05-01	0.642244	0.589748	0.194626
2014-05-02	0.657935	0.605795	0.198137
2014-05-03	0.72628	0.502098	0.345188
2014-05-04	0.687196	0.864412	0.0311073
2014-05-05	0.613471	0.60911	0.151156
2014-05-06	0.598584	0.64473	0.109235
2014-05-07	0.592074	0.685826	0.0715315
2014-05-08	0.603393	0.466386	0.249407
2014-05-09	0.627613	0.645013	0.138048
2014-05-10	0.638283	0.787808	0.040337
2014-05-11	0.633128	0.675065	0.120753
2014-05-12	0.634588	0.563184	0.207131
2014-05-13	0.609901	0.568183	0.17865
2014-05-14	0.648237	0.838269	0.0119905
2014-05-15	0.649703	0.679462	0.133991
2014-05-16	0.611355	0.581435	0.170046
2014-05-17	0.65619	0.778624	0.0652144
2014-05-18	0.643302	0.77703	0.0535367
2014-05-19	0.608179	0.573765	0.172691
2014-05-20	0.636305	0.72599	0.0852785
2014-05-21	0.629241	0.551148	0.21092
2014-05-22	0.604039	0.669241	0.0960848
2014-05-23	0.611953	0.644704	0.122623
2014-05-24	0.637877	0.752896	0.0664288
2014-05-25	0.667065	0.700837	0.135129
2014-05-26	0.629946	0.627085	0.153989
2014-05-27	0.625285	0.5786	0.186127
2014-05-28	0.618389	0.57866	0.179186
2014-05-29	0.625652	0.654135	0.129164
2014-05-30	0.638713	0.652216	0.143682
2014-05-31	0.634633	0.606313	0.174441
2014-06-01	0.631141	0.579355	0.19141
2014-06-02	0.640297	0.665483	0.135195
2014-06-03	0.632804	0.545939	0.218437
2014-06-04	0.591024	0.586699	0.145719
2014-06-05	0.593645	0.450762	0.251516
2014-06-06	0.644072	0.434411	0.314354
2014-06-07	0.597707	0.432232	0.269643
2014-06-08	0.57945	0.177922	0.444408
2014-06-09	0.599538	0.555729	0.177739
2014-06-10	0.61596	0.425084	0.293321
2014-06-11	0.61943	0.558351	0.195641
2014-06-12	0.607849	0.550598	0.189946
2014-06-13	0.634213	0.839043	-0.0026203
2014-06-14	0.704276	0.435043	0.374079
2014-06-15	0.581894	0.525017	0.183406
2014-06-16	0.645763	0.694304	0.118787
2014-06-17	0.58359	0.326543	0.335744
2014-06-18	0.609655	0.685722	0.0891916
2014-06-19	0.599911	0.593542	0.149412
2014-06-20	0.59885	0.497809	0.221014
2014-06-21	0.630322	0.835886	-0.00411514
2014-06-22	0.638336	0.527044	0.23831
2014-06-23	0.586078	0.688314	0.0636479
2014-06-24	0.617615	0.788132	0.019423
2014-06-25	0.605561	0.534136	0.200152
2014-06-26	0.619608	0.581587	0.178183
2014-06-27	0.627333	0.606023	0.167361
2014-06-28	0.615009	0.817043	-0.00512654
2014-06-29	0.613826	0.545682	0.199654
2014-06-30	0.613575	0.579829	0.173485
2014-07-01	0.634982	0.695707	0.10694
2014-07-02	0.493182	0.325259	0.246311
2014-07-03	0.606426	0.55954	0.181735
2014-07-04	0.57038	0.480399	0.205757
2014-07-05	0.649515	0.816412	0.0298587
2014-07-06	0.656602	0.906004	-0.031055
2014-07-07	0.59746	0.574746	0.161228
2014-07-08	0.62369	0.5803	0.183242
2014-07-09	0.617387	0.474386	0.257328
2014-07-10	0.654324	0.640575	0.168128
2014-07-11	0.630973	0.735348	0.0728438
2014-07-12	0.658056	0.90049	-0.0254156
2014-07-13	0.658322	0.734334	0.100962
2014-07-14	0.604729	0.901253	-0.0793226
2014-07-15	0.585766	0.743223	0.0216596
2014-07-16	0.658243	0.734132	0.101037
2014-07-17	0.633453	0.69337	0.107185
2014-07-18	0.637064	0.586643	0.191802
2014-07-19	0.660611	0.55515	0.239252
2014-07-20	0.692626	0.609409	0.230084
2014-07-21	0.633444	0.843646	-0.00688368
2014-07-22	0.657937	0.560985	0.232149
2014-07-23	0.62031	0.659173	0.119998
2014-07-24	0.613115	0.562015	0.186546
2014-07-25	0.631679	0.598289	0.177578
2014-07-26	0.627068	0.497138	0.24974
2014-07-27	0.587269	0.462977	0.23587
2014-07-28	0.633853	0.84273	-0.00577941
2014-07-29	0.639467	0.734128	0.0822641
2014-07-30	0.640004	0.728585	0.0870082
2014-07-31	0.662988	0.703424	0.129089
2014-08-01	0.648865	0.675921	0.135841
2014-08-02	0.640577	0.896393	-0.0397851
2014-08-03	0.63139	0.994724	-0.123605
2014-08-04	0.606568	0.577838	0.167989
2014-08-05	0.625232	0.685103	0.105239
2014-08-06	0.635554	0.539193	0.226307
2014-08-07	0.650709	0.588043	0.204385
2014-08-08	0.629214	0.456554	0.28269
2014-08-09	0.701691	0.785441	0.105541
2014-08-10	0.609199	0.663871	0.105321
2014-08-11	0.651895	0.568309	0.220549
2014-08-12	0.622073	0.535692	0.215482
2014-08-13	0.630459	0.69025	0.106559
2014-08-14	0.615197	0.597116	0.161986
2014-08-15	0.568488	0.101186	0.491688
2014-08-16	0.683745	0.764035	0.103843
2014-08-17	0.597596	0.503591	0.21537
2014-08-18	0.628433	0.608216	0.166797
2014-08-19	0.644229	0.531536	0.240793
2014-08-20	0.618741	0.524185	0.220885
2014-08-21	0.640902	0.614777	0.174286
2014-08-22	0.663897	0.61643	0.196027
2014-08-23	0.67794	0.71935	0.131954
2014-08-24	0.650217	0.549218	0.233361
2014-08-25	0.638604	0.660435	0.137333
2014-08-26	0.6036	0.453713	0.259232
2014-08-27	0.614517	0.525101	0.215965
2014-08-28	0.621519	0.487516	0.251494
2014-08-29	0.643001	0.747304	0.0757971
2014-08-30	0.657227	0.430732	0.330302
2014-08-31	0.642673	0.657334	0.143756
2014-09-01	0.635768	0.535332	0.229451
2014-09-02	0.614023	0.749906	0.044845
2014-09-03	0.625665	0.664627	0.121213
2014-09-04	0.627386	0.452558	0.283894
2014-09-05	0.610009	0.564752	0.181363
2014-09-06	0.633793	0.606495	0.173463
2014-09-07	0.611471	0.34844	0.347006
2014-09-08	0.619219	0.657177	0.120422
2014-09-09	0.599146	0.344957	0.337323
2014-09-10	0.63007	0.653476	0.134082
2014-09-11	0.635805	0.557088	0.212976
2014-09-12	0.634583	0.683878	0.115519
2014-09-13	0.647224	0.696988	0.11821
2014-09-14	0.66106	0.634995	0.179098
2014-09-15	0.615177	0.765182	0.0344037
2014-09-16	0.623649	0.680974	0.106789
2014-09-17	0.626951	0.686455	0.105932
2014-09-18	0.629825	0.693357	0.103566
2014-09-19	0.631841	0.553727	0.211562
2014-09-20	0.680966	0.820724	0.0580367
2014-09-21	0.622461	0.780636	0.0299584
2014-09-22	0.62934	0.657266	0.130475
2014-09-23	0.623338	0.592547	0.173595
2014-09-24	0.610419	0.635032	0.12843
2014-09-25	0.62329	0.714106	0.0812832
2014-09-26	0.630304	0.641374	0.143501
2014-09-27	0.633367	0.408891	0.323019
2014-09-28	0.601999	0.423526	0.280543
2014-09-29	0.622156	0.715134	0.079369
2014-09-30	0.63767	0.793168	0.0356556
2014-10-01	0.588842	0.791831	-0.0121571
2014-10-02	0.615371	0.420566	0.296161
2014-10-03	0.627732	0.851899	-0.0188596
2014-10-04	0.588037	0.485821	0.219299
2014-10-05	0.639508	0.749727	0.0704647
2014-10-06	0.61764	0.676198	0.104405
2014-10-07	0.58446	0.6934	0.0581692
2014-10-08	0.634177	0.562802	0.20701
2014-10-09	0.645179	0.6728	0.134524
2014-10-10	0.620462	0.62482	0.146223
2014-10-11	0.653256	0.712525	0.11245
2014-10-12	0.653736	0.749854	0.0845967
2014-10-13	0.640007	0.673195	0.129053
2014-10-14	0.640562	0.69844	0.110446
2014-10-15	0.642567	0.555111	0.221237
2014-10-16	0.62197	0.547379	0.20651
2014-10-17	0.619976	0.592208	0.17049
2014-10-18	0.627209	0.65789	0.12787
2014-10-19	0.644605	0.709642	0.105987
2014-10-20	0.65992	0.766444	0.0781883
2014-10-21	0.662663	0.647138	0.171485
2014-10-22	0.65548	0.594827	0.204007
2014-10-23	0.644215	0.577134	0.20617
2014-10-24	0.619186	0.912726	-0.0735722
2014-10-25	0.634557	0.590446	0.186408
2014-10-26	0.619543	0.334107	0.365955
2014-10-27	0.642122	0.651317	0.147772
2014-10-28	0.639066	0.612374	0.174274
2014-10-29	0.641625	0.574903	0.205274
2014-10-30	0.640394	0.748194	0.0725147
2014-10-31	0.642864	0.719055	0.0971012
2014-11-01	0.664456	0.711455	0.124462
2014-11-02	0.642466	0.859635	-0.0099975
2014-11-03	0.647868	0.68705	0.126396
2014-11-04	0.623233	0.677945	0.108672
2014-11-05	0.64277	0.523745	0.245248
2014-11-06	0.646452	0.558535	0.222524
2014-11-07	0.610222	0.475144	0.249588
2014-11-08	0.655363	0.789592	0.0560624
2014-11-09	0.643019	0.581738	0.20148
2014-11-10	0.601069	0.535713	0.194463
2014-11-11	0.608952	0.688158	0.0866402
2014-11-12	0.638453	0.562532	0.211491
2014-11-13	0.621238	0.63458	0.139591
2014-11-14	0.548797	0.869874	-0.111438
2014-11-15	0.535843	0.0699745	0.482732
2014-11-16	0.634757	0.678475	0.119795
2014-11-17	0.645002	0.642306	0.157492
2014-11-18	0.621685	0.544641	0.208302
2014-11-19	0.646279	0.508002	0.260705
2014-11-20	0.62789	0.721385	0.0803595
2014-11-21	0.619703	0.535226	0.213466
2014-11-22	0.642366	0.687326	0.120686
2014-11-23	0.674971	0.895742	-0.00489678
2014-11-24	0.623825	0.627252	0.147741
2014-11-25	0.628021	0.666767	0.121945
2014-11-26	0.621359	0.607892	0.159969
2014-11-27	0.635252	0.67081	0.126107
2014-11-28	0.632308	0.637497	0.148448
2014-11-29	0.634007	0.747734	0.066477
2014-11-30	0.647451	0.479625	0.283416
2014-12-01	0.631237	0.516434	0.239264
2014-12-02	0.623732	0.553059	0.20396
2014-12-03	0.626785	0.693383	0.100508
2014-12-04	0.630064	0.599276	0.175213
2014-12-05	0.605132	0.560884	0.17942
2014-12-06	0.622497	0.303913	0.391827
2014-12-07	0.677373	0.976911	-0.0641019
2014-12-08	0.642013	0.568987	0.210152
2014-12-09	0.6196	0.420161	0.300698
2014-12-10	0.623784	0.689602	0.100376
2014-12-11	0.60076	0.73826	0.0404202
2014-12-12	0.608941	0.537744	0.200793
2014-12-13	0.670746	0.720388	0.123971
2014-12-14	0.638734	0.762635	0.0598938
2014-12-15	0.639913	0.670579	0.130944
2014-12-16	0.62316	0.611519	0.159017
2014-12-17	0.649534	0.647871	0.1578
2014-12-18	0.642706	0.716158	0.0991416
2014-12-19	0.61976	0.41978	0.301146
2014-12-20	0.641538	0.582035	0.199773
2014-12-21	0.653259	0.206749	0.496337
2014-12-22	0.641618	0.72851	0.0886792
2014-12-23	0.601303	0.473022	0.242279
2014-12-24	0.637668	0.722014	0.0896594
2014-12-25	0.642721	0.691725	0.117702
2014-12-26	0.617858	0.617234	0.149378
2014-12-27	0.641678	0.63413	0.160373
2014-12-28	0.660756	0.594049	0.209873
2014-12-29	0.646661	0.662981	0.143459
2014-12-30	0.626455	0.701617	0.0939282
2014-12-31	0.618493	0.714915	0.0758725
2015-01-01	0.622499	0.601541	0.165929
2015-01-02	0.618884	0.584932	0.174921
2015-01-03	0.663366	0.687786	0.141337
2015-01-04	0.630947	0.605646	0.171262
2015-01-05	0.598018	0.490028	0.226087
2015-01-06	0.598826	0.565183	0.169852
2015-01-07	0.627081	0.695942	0.098861
2015-01-08	0.640121	0.611705	0.175837
2015-01-09	0.62386	0.680243	0.107555
2015-01-10	0.622314	0.611007	0.15856
2015-01-11	0.668705	0.344768	0.407026
2015-01-12	0.642504	0.595576	0.190462
2015-01-13	0.653839	0.621456	0.182154
2015-01-14	0.632781	0.621914	0.160748
2015-01-15	0.64004	0.486931	0.270459
2015-01-16	0.620739	0.66772	0.113939
2015-01-17	0.636398	0.705761	0.100726
2015-01-18	0.648628	0.665769	0.143309
2015-01-19	0.646729	0.59358	0.196202
2015-01-20	0.656916	0.597507	0.203408
2015-01-21	0.65014	0.411857	0.337541
2015-01-22	0.633438	0.660779	0.131906
2015-01-23	0.646055	0.759405	0.0696668
2015-01-24	0.650704	0.882851	-0.0193796
2015-01-25	0.630614	0.819339	0.00873591
2015-01-26	0.643606	0.692983	0.117632
2015-01-27	0.64082	0.66042	0.139561
2015-01-28	0.639256	0.641634	0.152256
2015-01-29	0.638884	0.608196	0.177264
2015-01-30	0.614056	0.706147	0.0780907
2015-01-31	0.631532	0.651577	0.136985
2015-02-01	0.636781	0.5306	0.234055
2015-02-02	0.633539	0.70356	0.0995368
2015-02-03	0.650227	0.566886	0.21996
2015-02-04	0.624066	0.643207	0.135872
2015-02-05	0.637084	0.690711	0.112834
2015-02-06	0.632241	0.629894	0.154151
2015-02-07	0.649848	0.625623	0.175
2015-02-08	0.64766	0.681563	0.130354
2015-02-09	0.63158	0.609281	0.169136
2015-02-10	0.638734	0.604698	0.179767
2015-02-11	0.632579	0.788214	0.0343244
2015-02-12	0.643953	0.877548	-0.0221057
2015-02-13	0.62014	0.720403	0.0733537
2015-02-14	0.65063	0.612859	0.185469
2015-02-15	0.641448	0.720191	0.0948224
2015-02-16	0.608498	0.639215	0.123334
2015-02-17	0.640162	0.630317	0.161752
2015-02-18	0.643615	0.836924	0.0083894
2015-02-19	0.633297	0.810603	0.01805
2015-02-20	0.630302	0.720806	0.0832101
2015-02-21	0.641711	0.604244	0.18309
2015-02-22	0.630452	0.461049	0.280515
2015-02-23	0.600922	0.435543	0.270345
2015-02-24	0.634594	0.424481	0.312413
2015-02-25	0.626105	0.766306	0.0444786
2015-02-26	0.59811	0.580729	0.157337
2015-02-27	0.63378	0.671281	0.124277
2015-02-28	0.651048	0.666472	0.145195
2015-03-01	0.633393	0.649369	0.140521
2015-03-02	0.628197	0.521273	0.232551
2015-03-03	0.641917	0.673377	0.130824
2015-03-04	0.648386	0.585638	0.203887
2015-03-05	0.640823	0.622473	0.168366
2015-03-06	0.615141	0.551669	0.196424
2015-03-07	0.65101	0.73712	0.0915362
2015-03-08	0.635214	0.629674	0.157292
2015-03-09	0.636922	0.617767	0.168037
2015-03-10	0.594653	0.643725	0.106065
2015-03-11	0.650649	0.64298	0.162627
2015-03-12	0.644181	0.684808	0.124412
2015-03-13	0.6489	0.688918	0.126011
2015-03-14	0.693246	0.667064	0.186945
2015-03-15	0.559493	0.345114	0.297552
2015-03-16	0.624872	0.708255	0.0873064
2015-03-17	0.625134	0.477095	0.26302
2015-03-18	0.602489	0.605494	0.14292
2015-03-19	0.637274	0.697212	0.108091
2015-03-20	0.630293	0.521602	0.234397
2015-03-21	0.667646	0.769119	0.0838849
2015-03-22	0.654516	0.704853	0.119532
2015-03-23	0.643239	0.538072	0.234843
2015-03-24	0.639963	0.631076	0.160976
2015-03-25	0.642134	0.634052	0.160888
2015-03-26	0.634951	0.638989	0.149958
2015-03-27	0.632118	0.66485	0.127498
2015-03-28	0.661376	0.672087	0.151263
2015-03-29	0.671148	0.791595	0.0703276
2015-03-30	0.654552	0.746599	0.0878836
2015-03-31	0.642687	0.610294	0.179474
2015-04-01	0.626418	0.635321	0.144209
2015-04-02	0.631371	0.724877	0.0811896
2015-04-03	0.61677	0.590132	0.16886
2015-04-04	0.660607	0.875631	-0.00399643
2015-04-05	0.475244	0.00367057	0.472458
2015-04-06	0.54884	0.270109	0.343828
2015-04-07	0.600674	0.605093	0.141408
2015-04-08	0.652649	0.938921	-0.0599928
2015-04-09	0.628404	0.505361	0.244836
2015-04-10	0.664524	0.0357153	0.637416
2015-04-11	0.708526	0.56507	0.279637
2015-04-12	0.636088	0.297523	0.410268
2015-04-13	0.678849	0.548005	0.262914
2015-04-14	0.679524	0.904497	-0.00698961
2015-04-15	0.64257	0.91306	-0.0504425
2015-04-16	0.647119	0.794729	0.0439191
2015-04-17	0.662739	0.591888	0.213496
2015-04-18	0.638244	0.705586	0.102704
2015-04-19	0.630742	0.61401	0.164709
2015-04-20	0.631869	0.590516	0.183667
2015-04-21	0.651195	0.703344	0.117357
2015-04-22	0.668269	0.65307	0.17259
2015-04-23	0.635271	0.720801	0.0881829
2015-04-24	0.62211	0.567838	0.191121
2015-04-25	0.720968	0.797264	0.115845
2015-04-26	0.686414	0.843995	0.0458217
2015-04-27	0.648311	0.689613	0.124895
2015-04-28	0.625704	0.620556	0.154702
2015-04-29	0.63561	0.669622	0.127367
2015-04-30	0.673743	0.472578	0.315056
2015-05-01	0.688406	0.84438	0.0475214
2015-05-02	0.664495	0.536469	0.257315
2015-05-03	0.670251	0.618894	0.200511
2015-05-04	0.626509	0.639437	0.141177
2015-05-05	0.628362	0.711606	0.0882528
2015-05-06	0.642391	0.75689	0.0679109
2015-05-07	0.629801	0.623529	0.156542
2015-05-08	0.619147	0.611324	0.155152
2015-05-09	0.664838	0.733372	0.108208
2015-05-10	0.624716	0.635817	0.142131
2015-05-11	0.597741	0.582416	0.155687
2015-05-12	0.637346	0.736438	0.0783898
2015-05-13	0.633315	0.629287	0.155687
2015-05-14	0.640338	0.668453	0.132982
2015-05-15	0.619992	0.788215	0.0217374
2015-05-16	0.697576	0.696075	0.169255
2015-05-17	0.619948	0.995622	-0.135729
2015-05-18	0.660164	0.636073	0.177385
2015-05-19	0.649274	0.670211	0.140584
2015-05-20	0.650053	0.576332	0.212617
2015-05-21	0.603238	0.682102	0.0855234
2015-05-22	0.646879	0.660141	0.145833
2015-05-23	0.695207	0.613285	0.229724
2015-05-24	0.635335	0.620655	0.164258
2015-05-25	0.614948	0.68318	0.0964149
2015-05-26	0.62046	0.752386	0.0493989
2015-05-27	0.650311	0.639346	0.165047
2015-05-28	0.657172	0.602312	0.200018
2015-05-29	0.660138	0.725011	0.109855
2015-05-30	0.640065	0.821144	0.0168162
2015-05-31	0.662551	0.74763	0.0951002
2015-06-01	0.624713	0.699015	0.0941603
2015-06-02	0.637663	0.690537	0.113545
2015-06-03	0.643013	0.707925	0.105697
2015-06-04	0.623451	0.655769	0.125722
2015-06-05	0.669261	0.797718	0.0637929
2015-06-06	0.72408	0.59461	0.272771
2015-06-07	0.620709	0.283056	0.405869
2015-06-08	0.618033	0.716383	0.0742979
2015-06-09	0.639317	0.632118	0.159539
2015-06-10	0.640732	0.686413	0.119745
2015-06-11	0.64157	0.733357	0.0849518
2015-06-12	0.631235	0.630099	0.15299
2015-06-13	0.680564	0.463415	0.328832
2015-06-14	0.578434	0.562014	0.151865
2015-06-15	0.633644	0.613746	0.16781
2015-06-16	0.657576	0.636009	0.174845
2015-06-17	0.660589	0.654365	0.163926
2015-06-18	0.62252	0.552706	0.203017
2015-06-19	0.624646	0.40151	0.3199
2015-06-20	0.661637	0.823317	0.0367395
2015-06-21	0.620821	0.875566	-0.0437334
2015-06-22	0.634688	0.85804	-0.0165649
2015-06-23	0.634085	0.538924	0.225042
2015-06-24	0.630207	0.757562	0.0552174
2015-06-25	0.632827	0.507047	0.247978
2015-06-26	0.644092	0.732197	0.0883541
2015-06-27	0.669527	0.665491	0.164419
2015-06-28	0.652185	0.39682	0.350999
2015-06-29	0.645791	0.659089	0.145542
2015-06-30	0.635029	0.710484	0.0957715
2015-07-01	0.642224	0.660787	0.140686
2015-07-02	0.592538	0.621024	0.12118
2015-07-03	0.619474	0.795131	0.0159698
2015-07-04	0.627508	0.654884	0.130451
2015-07-05	0.623936	0.579874	0.183812
2015-07-06	0.628539	0.62124	0.157018
2015-07-07	0.584433	0.621348	0.112829
2015-07-08	0.612993	0.719646	0.0667819
2015-07-09	0.61043	0.640072	0.124615
2015-07-10	0.621133	0.586712	0.175819
2015-07-11	0.643738	0.630981	0.164823
2015-07-12	0.617571	0.791713	0.016661
2015-07-13	0.626826	0.508715	0.240712
2015-07-14	0.626129	0.66394	0.122198
2015-07-15	0.630421	0.689423	0.107149
2015-07-16	0.619767	0.504201	0.237079
2015-07-17	0.642061	0.579021	0.202584
2015-07-18	0.676982	0.68651	0.15592
2015-07-19	0.650438	0.655927	0.15259
2015-07-20	0.632446	0.617479	0.163779
2015-07-21	0.637191	0.730132	0.0830214
2015-07-22	0.631304	0.635612	0.148874
2015-07-23	0.629756	0.619957	0.159209
2015-07-24	0.621249	0.693529	0.0948605
2015-07-25	0.668526	0.721363	0.121012
2015-07-26	0.652644	0.737885	0.0925891
2015-07-27	0.617394	0.659332	0.116961
2015-07-28	0.623582	0.737797	0.0635942
2015-07-29	0.639565	0.539324	0.230218
2015-07-30	0.60959	0.695348	0.0818205
2015-07-31	0.635426	0.652764	0.139978
2015-08-01	0.644853	0.71888	0.0992227
2015-08-02	0.61914	0.744986	0.0536958
2015-08-03	0.630273	0.659955	0.129367
2015-08-04	0.635391	0.747015	0.0684066
2015-08-05	0.625344	0.572202	0.191044
2015-08-06	0.648709	0.65161	0.154137
2015-08-07	0.641331	0.653746	0.145138
2015-08-08	0.643901	0.87888	-0.023169
2015-08-09	0.646334	0.822426	0.0221123
2015-08-10	0.640955	0.680245	0.12465
2015-08-11	0.655488	0.719714	0.109226
2015-08-12	0.636879	0.657975	0.137476
2015-08-13	0.654146	0.70329	0.120349
2015-08-14	0.658728	0.638457	0.174139
2015-08-15	0.639547	0.496262	0.262884
2015-08-16	0.642644	0.626467	0.167156
2015-08-17	0.652534	0.685306	0.132387
2015-08-18	0.651978	0.669272	0.144
2015-08-19	0.630276	0.709174	0.0920127
2015-08-20	0.646096	0.722859	0.0974459
2015-08-21	0.641282	0.614423	0.174935
2015-08-22	0.650399	0.577029	0.212434
2015-08-23	0.641533	0.701817	0.108854
2015-08-24	0.643836	0.685779	0.12333
2015-08-25	0.622886	0.814385	0.00476805
2015-08-26	0.60797	0.725426	0.0573717
2015-08-27	0.623689	0.529526	0.221779
2015-08-28	0.652441	0.652519	0.157179
2015-08-29	0.653964	0.672096	0.143844
2015-08-30	0.668161	0.859596	0.015728
2015-08-31	0.615188	0.670808	0.106045
2015-09-01	0.629758	0.72693	0.0780183
2015-09-02	0.613209	0.696524	0.0845473
2015-09-03	0.636632	0.713148	0.0953524
2015-09-04	0.674109	0.83767	0.0383167
2015-09-05	0.651146	0.959352	-0.0770021
2015-09-06	0.663522	0.766209	0.0819691
2015-09-07	0.655529	0.592801	0.205593
2015-09-08	0.685683	0.602024	0.228747
2015-09-09	0.659963	0.404252	0.353136
2015-09-10	0.716531	0.58447	0.272918
2015-09-11	0.618266	0.642978	0.130246
2015-09-12	0.719781	0.780386	0.127468
2015-09-13	0.795977	0.595545	0.343959
2015-09-14	0.668879	0.862366	0.0143436
2015-09-15	0.569978	0.0122631	0.56067
2015-09-16	0.482012	0.691515	-0.0428483
2015-09-17	0.525079	0.874914	-0.138981
2015-09-18	0.61371	0.485492	0.245222
2015-09-19	0.604408	0.886511	-0.0684543
2015-09-20	0.636568	0.829081	0.00729568
2015-09-21	0.670429	0.567661	0.239574
2015-09-22	0.696888	0.145751	0.586264
2015-09-23	0.660849	0.33127	0.409414
2015-09-24	0.62109	0.474424	0.261003
2015-09-25	0.590091	0.532072	0.186249
2015-09-26	0.626614	0.643423	0.138256
2015-09-27	0.598488	0.650549	0.104721
2015-09-28	0.649258	0.632712	0.16903
2015-09-29	0.618369	0.629823	0.140333
2015-09-30	0.609713	0.602234	0.152618
2015-10-01	0.627553	0.692134	0.102223
2015-10-02	0.636628	0.701696	0.104041
2015-10-03	0.605122	0.508024	0.219532
2015-10-04	0.612972	0.732563	0.0569567
2015-10-05	0.646313	0.786099	0.0496639
2015-10-06	0.710604	0.979258	-0.0326531
2015-10-07	0.624788	0.48318	0.258054
2015-10-08	0.621027	0.832438	-0.0107936
2015-10-09	0.626737	0.720533	0.0798524
2015-10-10	0.635371	0.808811	0.0214837
2015-10-11	0.627866	0.852529	-0.0192037
2015-10-12	0.638774	0.734191	0.0815233
2015-10-13	0.637428	0.850396	-0.00802269
2015-10-14	0.639477	0.807703	0.0264303
2015-10-15	0.666145	0.634728	0.184386
2015-10-16	0.632055	0.624403	0.158133
2015-10-17	0.65734	0.821105	0.034121
2015-10-18	0.609363	0.501949	0.228384
2015-10-19	0.66445	0.445356	0.326425
2015-10-20	0.630103	0.732351	0.0742481
2015-10-21	0.666757	0.758274	0.0912264
2015-10-22	0.62651	0.781427	0.0334069
2015-10-23	0.664766	0.621571	0.192994
2015-10-24	0.661189	0.744755	0.0959196
2015-10-25	0.669854	0.689219	0.146736
2015-10-26	0.639008	0.713018	0.0978278
2015-10-27	0.630242	0.657701	0.131047
2015-10-28	0.642691	0.595952	0.190364
2015-10-29	0.628433	0.66555	0.12328
2015-10-30	0.60414	0.504702	0.221071
2015-10-31	0.673357	0.707095	0.136672
2015-11-01	0.649806	0.654484	0.153053
2015-11-02	0.619741	0.68533	0.099575
2015-11-03	0.662673	0.617044	0.194337
2015-11-04	0.636017	0.784833	0.0403291
2015-11-05	0.632328	0.573209	0.197262
2015-11-06	0.617687	0.639701	0.132154
2015-11-07	0.625305	0.720229	0.0786506
2015-11-08	0.64203	0.654986	0.144895
2015-11-09	0.656411	0.582279	0.214461
2015-11-10	0.622958	0.623133	0.15
2015-11-11	0.657978	0.715212	0.115133
2015-11-12	0.629187	0.932099	-0.0782764
2015-11-13	0.613852	0.399018	0.310997
2015-11-14	0.737506	0.75396	0.16525
2015-11-15	0.758295	0.20615	0.601828
2015-11-16	0.648487	0.476256	0.287009
2015-11-17	0.671309	0.832672	0.0393102
2015-11-18	0.68581	0.682843	0.167532
2015-11-19	0.703712	0.699078	0.173112
2015-11-20	0.654055	0.944731	-0.0629953
2015-11-21	0.636659	0.748333	0.0686747
2015-11-22	0.680984	0.598708	0.226564
2015-11-23	0.618703	0.884606	-0.0527128
2015-11-24	0.624023	0.553683	0.203777
2015-11-25	0.688518	0.563948	0.260481
2015-11-26	0.629912	0.946447	-0.0884415
2015-11-27	0.570649	0.722336	0.0223966
2015-11-28	0.631068	0.989249	-0.119772
2015-11-29	0.623671	0.860768	-0.029652
2015-11-30	0.69497	0.663855	0.191104
2015-12-01	0.602698	0.420408	0.283609
2015-12-02	0.627902	0.564221	0.199658
2015-12-03	0.720879	0.650833	0.226897
2015-12-04	0.695332	0.741348	0.132648
2015-12-05	0.527071	0.718527	-0.018291
2015-12-06	0.81199	0.343092	0.551583
2015-12-07	0.705065	0.96737	-0.0291693
2015-12-08	0.865235	0.588369	0.418663
2015-12-09	0.470755	0.546026	0.0563214
2015-12-10	0.628184	0.681816	0.110685
2015-12-11	0.654996	0.690152	0.131171
2015-12-12	0.843454	0.955301	0.11838
2015-12-13	0.553226	0.188798	0.409928
2015-12-14	0.690832	0.3651	0.413721
2015-12-15	0.680565	0.813893	0.0628206
2015-12-16	0.685342	0.725848	0.134423
2015-12-17	0.688255	0.785108	0.0923579
2015-12-18	0.583914	0.908448	-0.105598
2015-12-19	0.681064	0.229352	0.506985
2015-12-20	0.618879	0.980259	-0.125137
2015-12-21	0.764071	0.715661	0.220884
2015-12-22	0.72997	0.604082	0.271472
2015-12-23	0.649529	0.655021	0.152368
2015-12-24	0.669567	0.862377	0.0150225
2015-12-25	0.674514	0.49411	0.299484
2015-12-26	0.690904	0.783942	0.0958925
2015-12-27	0.631873	0.598403	0.177685
2015-12-28	0.685202	0.691828	0.160105
2015-12-29	0.653201	0.656207	0.15514
2015-12-30	0.659975	0.633308	0.179295
2015-12-31	0.729621	0.829803	0.0998007
2016-01-01	0.675438	0.854348	0.0269876
2016-01-02	0.595131	0.559763	0.170271
2016-01-03	0.67963	0.722451	0.13129
2016-01-04	0.630555	0.728697	0.0774739
2016-01-05	0.6299	0.661509	0.127814
2016-01-06	0.608156	0.892696	-0.0693995
2016-01-07	0.529669	0.593875	0.0789177
2016-01-08	0.639694	0.538977	0.23061
2016-01-09	0.717279	0.632369	0.237312
2016-01-10	0.749036	0.682889	0.230723
2016-01-11	0.645318	0.749694	0.0763008
2016-01-12	0.619121	0.764023	0.0392279
2016-01-13	0.617635	0.549782	0.20035
2016-01-14	0.622086	0.632046	0.142363
2016-01-15	0.603634	0.692903	0.0777213
2016-01-16	0.660207	0.65981	0.159411
2016-01-17	0.622681	0.521015	0.227231
2016-01-18	0.700818	0.745977	0.134622
2016-01-19	0.583657	0.776074	-0.00538319
2016-01-20	0.685334	0.627334	0.209188
2016-01-21	0.650765	0.675324	0.138194
2016-01-22	0.628541	0.720561	0.0816351
2016-01-23	0.66641	0.709875	0.127615
2016-01-24	0.637471	0.764944	0.0568785
2016-01-25	0.607951	0.692346	0.0824611
2016-01-26	0.615019	0.543666	0.202377
2016-01-27	0.621277	0.672923	0.110528
2016-01-28	0.640347	0.784132	0.0451909
2016-01-29	0.584632	0.318679	0.342755
2016-01-30	0.705394	0.0426199	0.673045
2016-01-31	0.354297	0.679137	-0.161168
2016-02-01	0.708891	0.841087	0.0705064
2016-02-02	0.791399	0.599118	0.336669
2016-02-03	0.349982	0.667264	-0.156472
2016-02-04	0.56472	0.493332	0.19028
2016-02-05	0.610269	0.992842	-0.143298
2016-02-06	0.735807	0.780296	0.143562
2016-02-07	0.774522	0.84525	0.132977
2016-02-08	0.554037	0.496339	0.177316
2016-02-09	0.624629	0.524314	0.226675
2016-02-10	0.780947	0.400033	0.477322
2016-02-11	0.726673	0.450017	0.385111
2016-02-12	0.6724	0.5	0.2929
2016-02-13	0.572495	0.918432	-0.124595
2016-02-14	0.487267	0.517055	0.0948219
2016-02-15	0.63946	0.9169	-0.0564676
2016-02-16	0.503688	0.53514	0.097517
2016-02-17	0.448629	0.609645	-0.0140915
2016-02-18	0.793941	0.753318	0.222173
2016-02-19	0.646711	0.789871	0.0471987
2016-02-20	0.632147	0.631386	0.152925
2016-02-21	0.560123	0.600746	0.104157
2016-02-22	0.644857	0.636328	0.161884
2016-02-23	0.664771	0.809402	0.0504353
2016-02-24	0.654988	0.663969	0.151035
2016-02-25	0.657803	0.673245	0.14681
2016-02-26	0.66137	0.714254	0.119252
2016-02-27	0.685342	0.619184	0.215382
2016-02-28	0.568847	0.545842	0.154553
2016-02-29	0.62149	0.625668	0.146608
2016-03-01	0.660987	0.586418	0.215896
2016-03-02	0.693274	0.720089	0.146727
2016-03-03	0.661903	0.777251	0.0719699
2016-03-04	0.686006	0.621159	0.214546
2016-03-05	0.721569	0.916031	0.0263011
2016-03-06	0.787588	0.977314	0.0458069
2016-03-07	0.701014	0.593028	0.250905
2016-03-08	0.689356	0.758362	0.11376
2016-03-09	0.618116	0.597655	0.164496
2016-03-10	0.629679	0.78354	0.0349726
2016-03-11	0.668981	0.381073	0.379746
2016-03-12	0.711528	0.787922	0.113496
2016-03-13	0.636344	0.471825	0.278228
2016-03-14	0.627551	0.601073	0.171337
2016-03-15	0.61096	0.707939	0.0736341
2016-03-16	0.602177	0.627801	0.125676
2016-03-17	0.602529	0.748108	0.0347155
2016-03-18	0.603919	0.537889	0.195662
2016-03-19	0.70199	0.67412	0.190333
2016-03-20	0.705836	0.686653	0.184667
2016-03-21	0.649265	0.520902	0.253901
2016-03-22	0.687281	0.735294	0.129193
2016-03-23	0.635563	0.636474	0.152478
2016-03-24	0.656109	0.723938	0.10664
2016-03-25	0.591463	0.6749	0.0792139
2016-03-26	0.711031	0.667032	0.204754
2016-03-27	0.368487	0.918432	-0.328604
2016-03-28	0.58491	0.132058	0.484678
2016-03-29	0.622625	0.492495	0.248822
2016-03-30	0.640721	0.726463	0.0893357
2016-03-31	0.662499	0.635339	0.180277
2016-04-01	0.665933	0.588037	0.219613
2016-04-02	0.663047	0.811184	0.0473586
2016-04-03	0.760566	0.996458	0.00425476
2016-04-04	0.559848	0.114505	0.472939
2016-04-05	0.653026	0.587309	0.207259
2016-04-06	0.675329	0.718584	0.129923
2016-04-07	0.60301	0.674094	0.0913721
2016-04-08	0.606831	0.761775	0.028644
2016-04-09	0.644668	0.588851	0.19773
2016-04-10	0.606599	0.517055	0.214155
2016-04-11	0.683464	0.721653	0.135729
2016-04-12	0.706981	0.540429	0.296795
2016-04-13	0.648559	0.590923	0.200049
2016-04-14	0.607	0.649152	0.114294
2016-04-15	0.663546	0.737059	0.104117
2016-04-16	0.65579	0.709818	0.117038
2016-04-17	0.573171	0.53205	0.169346
2016-04-18	0.696468	0.813598	0.0789468
2016-04-19	0.628984	0.68706	0.107505
2016-04-20	0.650762	0.635463	0.168445
2016-04-21	0.655748	0.668079	0.148677
2016-04-22	0.647152	0.712381	0.106454
2016-04-23	0.664893	0.541599	0.25382
2016-04-24	0.635647	0.937161	-0.0756581
2016-04-25	0.670261	0.740519	0.108207
2016-04-26	0.633464	0.767647	0.0508203
2016-04-27	0.604281	0.640458	0.118174
2016-04-28	0.627514	0.827995	-0.000934066
2016-04-29	0.600245	0.483197	0.233499
2016-04-30	0.638853	0.825519	0.0122834
2016-05-01	0.615917	0.626381	0.140493
2016-05-02	0.657297	0.241162	0.474254
2016-05-03	0.695109	0.622575	0.222575
2016-05-04	0.591663	0.52866	0.190411
2016-05-05	0.652985	0.591401	0.204112
2016-05-06	0.610805	0.659642	0.110136
2016-05-07	0.735832	0.648763	0.243421
2016-05-08	0.624596	0.930084	-0.0813381
2016-05-09	0.614896	0.563815	0.186961
2016-05-10	0.602641	0.721185	0.0552617
2016-05-11	0.63091	0.617887	0.161933
2016-05-12	0.575429	0.56116	0.149508
2016-05-13	0.624429	0.55857	0.200474
2016-05-14	0.690914	0.676977	0.177088
2016-05-15	0.556447	0.320107	0.313486
2016-05-16	0.658186	0.698477	0.128042
2016-05-17	0.628999	0.650944	0.134932
2016-05-18	0.624956	0.665192	0.120076
2016-05-19	0.664164	0.660956	0.162499
2016-05-20	0.618503	0.583615	0.17554
2016-05-21	0.695305	0.816574	0.075526
2016-05-22	0.613184	0.69128	0.0885029
2016-05-23	0.673898	0.569302	0.241797
2016-05-24	0.588859	0.704869	0.0538634
2016-05-25	0.623188	0.578619	0.184016
2016-05-26	0.608855	0.690338	0.0848887
2016-05-27	0.609358	0.510063	0.22222
2016-05-28	0.715825	0.790033	0.11619
2016-05-29	0.595033	0.796816	-0.00975055
2016-05-30	0.662021	0.631565	0.182663
2016-05-31	0.618593	0.602237	0.161495
2016-06-01	0.620983	0.614717	0.154412
2016-06-02	0.607217	0.51217	0.21848
2016-06-03	0.633145	0.747167	0.0660449
2016-06-04	0.643493	0.704893	0.108479
2016-06-05	0.652217	0.338812	0.395059
2016-06-06	0.66384	0.561428	0.237717
2016-06-07	0.6168	0.652411	0.12162
2016-06-08	0.603156	0.632095	0.123396
2016-06-09	0.636047	0.623411	0.162878
2016-06-10	0.48782	0.317094	0.247146
2016-06-11	0.516821	0.163841	0.392466
2016-06-12	0.595354	0.571872	0.161303
2016-06-13	0.648251	0.670503	0.139339
2016-06-14	0.623983	0.60875	0.161942
2016-06-15	0.637604	0.67211	0.127472
2016-06-16	0.659954	0.691314	0.135247
2016-06-17	0.633929	0.714077	0.0919443
2016-06-18	0.644894	0.551107	0.226604
2016-06-19	0.608041	0.842603	-0.0314945
2016-06-20	0.651237	0.603089	0.193493
2016-06-21	0.612093	0.652198	0.117075
2016-06-22	0.663223	0.514361	0.272823
2016-06-23	0.640101	0.566391	0.21021
2016-06-24	0.643146	0.714395	0.100921
2016-06-25	0.674739	0.625389	0.200069
2016-06-26	0.59982	0.415595	0.284383
2016-06-27	0.650273	0.584264	0.206817
2016-06-28	0.646885	0.641233	0.160189
2016-06-29	0.665634	0.618639	0.196087
2016-06-30	0.654879	0.649208	0.16213
2016-07-01	0.660565	0.475304	0.299809
2016-07-02	0.667868	0.568227	0.236584
2016-07-03	0.590519	0.800511	-0.0170694
2016-07-04	0.663287	0.720739	0.116245
2016-07-05	0.68024	0.606196	0.220137
2016-07-06	0.651945	0.779528	0.0602835
2016-07-07	0.631542	0.637854	0.147411
2016-07-08	0.623097	0.592108	0.173687
2016-07-09	0.677253	0.65217	0.182256
2016-07-10	0.654272	0.920955	-0.0447326
2016-07-11	0.635516	0.570336	0.20263
2016-07-12	0.606109	0.488103	0.235639
2016-07-13	0.634764	0.576181	0.197442
2016-07-14	0.616888	0.733251	0.0603511
2016-07-15	0.638536	0.527617	0.238075
2016-07-16	0.697903	0.56248	0.270981
2016-07-17	0.65902	0.798423	0.0530171
2016-07-18	0.688937	0.604835	0.229867
2016-07-19	0.643438	0.771678	0.0577344
2016-07-20	0.661554	0.621526	0.189816
2016-07-21	0.673301	0.693894	0.146635
2016-07-22	0.678643	0.700717	0.146799
2016-07-23	0.683606	0.789722	0.0842067
2016-07-24	0.687357	0.60166	0.230697
2016-07-25	0.664694	0.685016	0.144766
2016-07-26	0.639404	0.595985	0.187051
2016-07-27	0.634352	0.776557	0.0449455
2016-07-28	0.631927	0.629934	0.153807
2016-07-29	0.62768	0.65605	0.129737
2016-07-30	0.622448	0.66197	0.120013
2016-07-31	0.613562	0.737969	0.0534436
2016-08-01	0.657786	0.709633	0.119175
2016-08-02	0.630749	0.732289	0.0749414
2016-08-03	0.647487	0.634572	0.165847
2016-08-04	0.612735	0.528115	0.211896
2016-08-05	0.647143	0.968667	-0.0880756
2016-08-06	0.575349	0.885785	-0.096961
2016-08-07	0.354718	0.9169	-0.341209
2016-08-08	0.706178	0.732872	0.149928
2016-08-09	0.654461	0.662613	0.151538
2016-08-10	0.643258	0.651806	0.148537
2016-08-11	0.64226	0.63969	0.156735
2016-08-12	0.607742	0.779475	0.0161198
2016-08-13	0.679783	0.652529	0.184513
2016-08-14	0.694118	0.591141	0.245442
2016-08-15	0.632938	0.558609	0.208954
2016-08-16	0.65526	0.725812	0.104369
2016-08-17	0.618374	0.626287	0.143022
2016-08-18	0.62246	0.627621	0.146096
2016-08-19	0.623509	0.703237	0.0897527
2016-08-20	0.6242	0.532786	0.219815
2016-08-21	0.741029	0.928922	0.0359772
2016-08-22	0.66037	0.671578	0.150642
2016-08-23	0.63269	0.69184	0.107583
2016-08-24	0.625586	0.585855	0.180922
2016-08-25	0.628444	0.603917	0.170071
2016-08-26	0.641071	0.672158	0.130904
2016-08-27	0.676946	0.683125	0.158454
2016-08-28	0.666676	0.78453	0.0712177
2016-08-29	0.62716	0.710739	0.0877096
2016-08-30	0.619042	0.593984	0.168208
2016-08-31	0.622177	0.699246	0.0914492
2016-09-01	0.623598	0.681324	0.106474
2016-09-02	0.659759	0.746593	0.0930952
2016-09-03	0.673478	0.557655	0.250218
2016-09-04	0.677431	0.123458	0.583726
2016-09-05	0.647324	0.685582	0.126967
2016-09-06	0.640384	0.615828	0.17297
2016-09-07	0.621975	0.763769	0.0422735
2016-09-08	0.588026	0.748305	0.0200624
2016-09-09	0.646175	0.707765	0.108981
2016-09-10	0.661108	0.730762	0.106459
2016-09-11	0.674696	0.9988	-0.0833932
2016-09-12	0.597507	0.71038	0.0583291
2016-09-13	0.637738	0.621864	0.165742
2016-09-14	0.627763	0.673263	0.116756
2016-09-15	0.651667	0.685011	0.131744
2016-09-16	0.659949	0.707657	0.122838
2016-09-17	0.623718	0.487134	0.253983
2016-09-18	0.606303	0.688068	0.0840591
2016-09-19	0.631713	0.586117	0.18685
2016-09-20	0.635705	0.627093	0.159742
2016-09-21	0.614803	0.656583	0.116456
2016-09-22	0.629592	0.654234	0.133029
2016-09-23	0.635217	0.630358	0.156776
2016-09-24	0.692384	0.722796	0.143782
2016-09-25	0.555945	0.369925	0.275172
2016-09-26	0.628529	0.53986	0.218775
2016-09-27	0.60016	0.629973	0.12201
2016-09-28	0.635306	0.632944	0.154901
2016-09-29	0.615517	0.642714	0.127697
2016-09-30	0.584645	0.515666	0.193254
2016-10-01	0.653617	0.728909	0.100375
2016-10-02	0.655188	0.56235	0.228364
2016-10-03	0.547506	0.0433292	0.514619
2016-10-04	0.630858	0.449026	0.290047
2016-10-05	0.645221	0.705958	0.109399
2016-10-06	0.502418	0.352487	0.234881
2016-10-07	0.57216	0.815073	-0.0464801
2016-10-08	0.609659	0.367242	0.330922
2016-10-09	0.62527	0.479395	0.261409
2016-10-10	0.613964	0.570557	0.180911
2016-10-11	0.57216	0.535427	0.165771
2016-10-12	0.614553	0.630977	0.135641
2016-10-13	0.601757	0.702819	0.0683182
2016-10-14	0.64895	0.642676	0.161159
2016-10-15	0.604943	0.549444	0.187915
2016-10-16	0.616079	0.678663	0.100974
2016-10-17	0.643796	0.55792	0.220335
2016-10-18	0.617937	0.62855	0.140867
2016-10-19	0.660563	0.613783	0.194702
2016-10-20	0.643047	0.596812	0.190066
2016-10-21	0.647289	0.57002	0.214644
2016-10-22	0.694153	0.544888	0.280583
2016-10-23	0.655444	0.665081	0.150647
2016-10-24	0.670155	0.609211	0.207763
2016-10-25	0.67761	0.683782	0.158619
2016-10-26	0.623813	0.590687	0.175482
2016-10-27	0.632453	0.529054	0.230901
2016-10-28	0.618201	0.649194	0.125462
2016-10-29	0.711619	0.754223	0.139163
2016-10-30	0.721916	0.758996	0.145838
2016-10-31	0.698283	0.74133	0.135613
2016-11-01	0.624574	0.584131	0.181219
2016-11-02	0.668364	0.658599	0.168488
2016-11-03	0.664039	0.682564	0.145973
2016-11-04	0.620756	0.550242	0.203123
2016-11-05	0.677175	0.659333	0.176741
2016-11-06	0.72762	0.885125	0.0558098
2016-11-07	0.600729	0.489497	0.229201
2016-11-08	0.615742	0.709521	0.0772155
2016-11-09	0.632343	0.61539	0.165262
2016-11-10	0.652986	0.521602	0.25709
2016-11-11	0.594426	0.471489	0.236566
2016-11-12	0.656817	0.663181	0.153463
2016-11-13	0.597729	0.368402	0.318112
2016-11-14	0.690918	0.60792	0.229507
2016-11-15	0.630703	0.684506	0.111163
2016-11-16	0.697535	0.53514	0.291364
2016-11-17	0.588775	0.609645	0.126054
2016-11-18	0.762671	0.753318	0.190902
2016-11-19	0.719911	0.796317	0.115507
2016-11-20	0.697055	0.731723	0.141677
2016-11-21	0.748416	0.972068	0.0106168
2016-11-22	0.612696	0.603487	0.15465
2016-11-23	0.630821	0.694195	0.103927
2016-11-24	0.658687	0.822373	0.0345062
2016-11-25	0.650789	0.998754	-0.107265
2016-11-26	0.616449	0.294611	0.39284
2016-11-27	0.69234	0.428568	0.367057
2016-11-28	0.626257	0.458799	0.278029
2016-11-29	0.646405	0.777106	0.0565818
2016-11-30	0.574707	0.249639	0.385231
2016-12-01	0.703569	0.650108	0.210136
2016-12-02	0.601165	0.699726	0.0700734
2016-12-03	0.582427	0.924378	-0.119176
2016-12-04	0.668409	0.683397	0.149711
2016-12-05	0.736004	0.74696	0.169062
2016-12-06	0.545836	0.598102	0.0918766
2016-12-07	0.612426	0.625069	0.137999
2016-12-08	0.598094	0.192908	0.451677
2016-12-09	0.630209	0.758134	0.0547852
2016-12-10	0.577402	0.495681	0.20118
2016-12-11	0.77819	0.784814	0.182516
2016-12-12	0.623229	0.3926	0.325245
2016-12-13	0.627084	0.317658	0.385981
2016-12-14	0.599423	0.734708	0.0417795
2016-12-15	0.62899	0.481783	0.263317
2016-12-16	0.576543	0.378224	0.289472
2016-12-17	0.602044	0.584847	0.158146
2016-12-18	0.78857	0.752475	0.217442
2016-12-19	0.674557	0.702374	0.141455
2016-12-20	0.604641	0.576664	0.166952
2016-12-21	0.645521	0.62396	0.171936
2016-12-22	0.643115	0.665667	0.137874
2016-12-23	0.651441	0.749462	0.0825988
2016-12-24	0.633096	0.529788	0.230987
2016-12-25	0.622328	0.970037	-0.11393
2016-12-26	0.650243	0.633751	0.169226
2016-12-27	0.663018	0.646863	0.172049
2016-12-28	0.684072	0.688052	0.161841
2016-12-29	0.624955	0.638062	0.140666
2016-12-30	0.637396	0.724473	0.0875211
2016-12-31	0.71479	0.718258	0.169632
2017-01-01	0.688715	0.750216	0.119301
2017-01-02	0.528956	0.27142	0.322948
2017-01-03	0.624479	0.642148	0.137089
2017-01-04	0.592059	0.629017	0.114634
2017-01-05	0.628558	0.655669	0.130906
2017-01-06	0.587404	0.452413	0.244022
2017-01-07	0.646747	0.614431	0.180394
2017-01-08	0.562995	0.637385	0.07922
2017-01-09	0.668658	0.571714	0.234727
2017-01-10	0.638093	0.668987	0.130332
2017-01-11	0.612427	0.607528	0.151314
2017-01-12	0.62132	0.731195	0.0663426
2017-01-13	0.614563	0.633035	0.134089
2017-01-14	0.657662	0.696672	0.128888
2017-01-15	0.652538	0.281669	0.438751
2017-01-16	0.597337	0.498373	0.219072
2017-01-17	0.658237	0.640818	0.171856
2017-01-18	0.620667	0.638791	0.135825
2017-01-19	0.610216	0.764549	0.0299234
2017-01-20	0.610121	0.598947	0.15552
2017-01-21	0.643042	0.696288	0.114559
2017-01-22	0.630277	0.471854	0.272139
2017-01-23	0.627793	0.554042	0.207275
2017-01-24	0.645903	0.606812	0.185332
2017-01-25	0.599734	0.505179	0.216303
2017-01-26	0.612983	0.64073	0.126669
2017-01-27	0.626694	0.384973	0.334499
2017-01-28	0.727764	0.78209	0.134157
2017-01-29	0.699386	0.51308	0.309958
2017-01-30	0.696832	0.913364	0.0035888
2017-01-31	0.760162	0.575004	0.323734
2017-02-01	0.567041	0.588998	0.119991
2017-02-02	0.613836	0.832849	-0.0182968
2017-02-03	0.569601	0.434745	0.23963
2017-02-04	0.623753	0.449706	0.282427
2017-02-05	0.535975	0.560366	0.110658
2017-02-06	0.626718	0.571119	0.193238
2017-02-07	0.627321	0.598122	0.173347
2017-02-08	0.576872	0.429966	0.250528
2017-02-09	0.600986	0.959473	-0.127253
2017-02-10	0.617995	0.459876	0.26895
2017-02-11	0.574434	0.612217	0.109762
2017-02-12	0.752695	0.681059	0.235771
2017-02-13	0.634033	0.76812	0.0510304
2017-02-14	0.629832	0.616215	0.162125
2017-02-15	0.630313	0.522416	0.2338
2017-02-16	0.623762	0.686857	0.102438
2017-02-17	0.626361	0.561811	0.199947
2017-02-18	0.634163	0.603919	0.175788
2017-02-19	0.650744	0.532249	0.246767
2017-02-20	0.639039	0.850478	-0.00647405
2017-02-21	0.617923	0.631914	0.1383
2017-02-22	0.64561	0.522656	0.248915
2017-02-23	0.609137	0.429895	0.282847
2017-02-24	0.665666	0.578582	0.226523
2017-02-25	0.684095	0.453572	0.339835
2017-02-26	0.721424	0.194364	0.573902
2017-02-27	0.680673	0.558444	0.256815
2017-02-28	0.663838	0.697235	0.134636
2017-03-01	0.69524	0.601624	0.238607
2017-03-02	0.685424	0.591437	0.236523
2017-03-03	0.68052	0.628563	0.203441
2017-03-04	0.715213	0.597699	0.26156
2017-03-05	0.663417	0.613541	0.197739
2017-03-06	0.683123	0.579714	0.24312
2017-03-07	0.680538	0.760856	0.103048
2017-03-08	0.69999	0.593673	0.249392
2017-03-09	0.651094	0.597824	0.197346
2017-03-10	0.645496	0.548944	0.228848
2017-03-11	0.685476	0.638998	0.200476
2017-03-12	0.651133	0.31479	0.412207
2017-03-13	0.672138	0.662317	0.169439
2017-03-14	0.66377	0.670793	0.154638
2017-03-15	0.660136	0.851416	0.0139118
2017-03-16	0.635187	0.538938	0.226133
2017-03-17	0.673062	0.64779	0.18139
2017-03-18	0.738967	0.618946	0.269187
2017-03-19	0.67205	0.924136	-0.0293697
2017-03-20	0.663846	0.494509	0.288514
2017-03-21	0.653344	0.678942	0.138027
2017-03-22	0.665941	0.648259	0.173912
2017-03-23	0.661559	0.543818	0.248801
2017-03-24	0.682734	0.638102	0.198415
2017-03-25	0.684964	0.587038	0.239402
2017-03-26	0.630836	0.585037	0.186793
2017-03-27	0.707204	0.692177	0.181842
2017-03-28	0.668882	0.638092	0.184569
2017-03-29	0.647141	0.579425	0.207358
2017-03-30	0.626242	0.675978	0.113175
2017-03-31	0.608756	0.104389	0.529524
2017-04-01	0.657163	0.906077	-0.0305495
2017-04-02	0.616047	0.475399	0.255218
2017-04-03	0.672529	0.712527	0.131721
2017-04-04	0.66273	0.386821	0.369133
2017-04-05	0.65756	0.58584	0.212907
2017-04-06	0.658001	0.644955	0.16848
2017-04-07	0.646549	0.640041	0.160758
2017-04-08	0.625974	0.674532	0.114004
2017-04-09	0.634676	0.708594	0.096853
2017-04-10	0.66212	0.61031	0.198895
2017-04-11	0.670841	0.570732	0.237656
2017-04-12	0.654402	0.6793	0.138813
2017-04-13	0.661489	0.652319	0.166379
2017-04-14	0.637108	0.661488	0.135039
2017-04-15	0.651129	0.817653	0.0305307
2017-04-16	0.616491	0.55386	0.196111
2017-04-17	0.668694	0.781245	0.0757293
2017-04-18	0.676113	0.553197	0.256236
2017-04-19	0.644914	0.512704	0.255772
2017-04-20	0.675986	0.628796	0.19873
2017-04-21	0.658975	0.636639	0.175766
2017-04-22	0.659355	0.580655	0.218638
2017-04-23	0.545796	0.985621	-0.202291
2017-04-24	0.658458	0.575083	0.22197
2017-04-25	0.665772	0.637771	0.181704
2017-04-26	0.650056	0.550188	0.232464
2017-04-27	0.638194	0.621104	0.166776
2017-04-28	0.661602	0.737555	0.101797
2017-04-29	0.63257	0.481243	0.267306
2017-04-30	0.642981	0.505934	0.258978
2017-05-01	0.586099	0.373439	0.302659
2017-05-02	0.667121	0.656711	0.168678
2017-05-03	0.633154	0.564037	0.20505
2017-05-04	0.645804	0.576805	0.208009
2017-05-05	0.634666	0.649784	0.14148
2017-05-06	0.650105	0.464241	0.297746
2017-05-07	0.699846	0.532394	0.295759
2017-05-08	0.671748	0.6453	0.181965
2017-05-09	0.671989	0.524737	0.273714
2017-05-10	0.670452	0.669509	0.162295
2017-05-11	0.637717	0.74104	0.0752674
2017-05-12	0.666222	0.688121	0.143939
2017-05-13	0.636941	0.518069	0.243726
2017-05-14	0.671481	0.526945	0.27153
2017-05-15	0.671221	0.553646	0.251003
2017-05-16	0.672304	0.756475	0.0981399
2017-05-17	0.646778	0.778896	0.0555956
2017-05-18	0.641718	0.634329	0.160262
2017-05-19	0.615358	0.633087	0.134845
2017-05-20	0.663963	0.722906	0.115277
2017-05-21	0.650484	0.679169	0.134995
2017-05-22	0.652389	0.679791	0.136428
2017-05-23	0.631982	0.635489	0.149646
2017-05-24	0.638747	0.805592	0.0273034
2017-05-25	0.64177	0.649244	0.148993
2017-05-26	0.66493	0.825487	0.0383853
2017-05-27	0.662851	0.60207	0.20588
2017-05-28	0.663352	0.999457	-0.095236
2017-05-29	0.652121	0.994339	-0.102583
2017-05-30	0.705732	0.869961	0.0454309
2017-05-31	0.626764	0.668966	0.119019
2017-06-01	0.619146	0.714749	0.0766515
2017-06-02	0.654929	0.796092	0.0506953
2017-06-03	0.672166	0.926159	-0.0307886
2017-06-04	0.657955	0.37644	0.372237
2017-06-05	0.662617	0.698221	0.132666
2017-06-06	0.615272	0.460319	0.26589
2017-06-07	0.624718	0.54656	0.209879
2017-06-08	0.689547	0.583112	0.246965
2017-06-09	0.627083	0.393084	0.328732
2017-06-10	0.69877	0.975602	-0.0417124
2017-06-11	0.632109	0.898411	-0.0497844
2017-06-12	0.648012	0.412978	0.334562
2017-06-13	0.661378	0.741112	0.0988739
2017-06-14	0.665238	0.615012	0.198444
2017-06-15	0.660144	0.74068	0.0979678
2017-06-16	0.641575	0.530427	0.238981
2017-06-17	0.690863	0.890963	0.0146224
2017-06-18	0.693741	0.436316	0.362577
2017-06-19	0.675957	0.667994	0.168949
2017-06-20	0.653475	0.6049	0.194356
2017-06-21	0.667215	0.704777	0.132289
2017-06-22	0.619711	0.460292	0.270349
2017-06-23	0.646384	0.657012	0.147712
2017-06-24	0.667946	0.691846	0.142835
2017-06-25	0.60654	0.313048	0.368936
2017-06-26	0.677793	0.541834	0.266541
2017-06-27	0.668419	0.670201	0.159737
2017-06-28	0.674254	0.553833	0.253895
2017-06-29	0.65891	0.551071	0.240647
2017-06-30	0.643514	0.595747	0.191341
2017-07-01	0.622556	0.611336	0.158552
2017-07-02	0.704427	0.521467	0.308634
2017-07-03	0.676333	0.714853	0.133759
2017-07-04	0.626334	0.616557	0.158367
2017-07-05	0.663434	0.746357	0.0969492
2017-07-06	0.682263	0.693898	0.155595
2017-07-07	0.654577	0.691467	0.129753
2017-07-08	0.640394	0.669191	0.132478
2017-07-09	0.632471	0.949459	-0.0881683
2017-07-10	0.685983	0.743254	0.121853
2017-07-11	0.676512	0.647231	0.185264
2017-07-12	0.66105	0.660268	0.159907
2017-07-13	0.65024	0.622119	0.178051
2017-07-14	0.673269	0.582524	0.231134
2017-07-15	0.658769	0.591105	0.21012
2017-07-16	0.66186	0.599682	0.206701
2017-07-17	0.688525	0.557953	0.265039
2017-07-18	0.673727	0.725381	0.123163
2017-07-19	0.645274	0.549632	0.228103
2017-07-20	0.625988	0.524449	0.227931
2017-07-21	0.660802	0.494308	0.285622
2017-07-22	0.635215	0.687249	0.113593
2017-07-23	0.685301	0.500149	0.305688
2017-07-24	0.667602	0.717944	0.122682
2017-07-25	0.644462	0.585821	0.199823
2017-07-26	0.669577	0.632654	0.189393
2017-07-27	0.66532	0.650206	0.171813
2017-07-28	0.651272	0.643883	0.162565
2017-07-29	0.675995	0.604244	0.217374
2017-07-30	0.715881	0.911926	0.0237288
2017-07-31	0.655886	0.495576	0.279744
2017-08-01	0.65191	0.46317	0.300364
2017-08-02	0.650677	0.701375	0.118334
2017-08-03	0.650357	0.524398	0.252339
2017-08-04	0.654085	0.632751	0.173827
2017-08-05	0.641888	0.643107	0.15377
2017-08-06	0.660057	0.438451	0.327273
2017-08-07	0.665681	0.578198	0.226829
2017-08-08	0.647313	0.458256	0.299496
2017-08-09	0.655564	0.53837	0.246941
2017-08-10	0.665308	0.81974	0.0431249
2017-08-11	0.630816	0.633159	0.150249
2017-08-12	0.679491	0.816051	0.0601079
2017-08-13	0.662114	0.425525	0.339141
2017-08-14	0.666676	0.699569	0.135704
2017-08-15	0.650524	0.725777	0.0996595
2017-08-16	0.694607	0.583963	0.251379
2017-08-17	0.681051	0.655333	0.183653
2017-08-18	0.65595	0.598701	0.201536
2017-08-19	0.688149	0.738628	0.12753
2017-08-20	0.730276	0.0175796	0.716934
2017-08-21	0.681747	0.78394	0.0867366
2017-08-22	0.653083	0.515603	0.26174
2017-08-23	0.616679	0.739101	0.0557019
2017-08-24	0.668655	0.624638	0.194555
2017-08-25	0.667087	0.811342	0.0512783
2017-08-26	0.705246	0.888859	0.0306012
2017-08-27	0.709162	0.602186	0.252103
2017-08-28	0.669923	0.686587	0.148803
2017-08-29	0.650582	0.709633	0.11197
2017-08-30	0.643258	0.671699	0.133438
2017-08-31	0.692008	0.698684	0.161706
2017-09-01	0.655177	0.67103	0.145865
2017-09-02	0.603016	0.663771	0.0992136
2017-09-03	0.700418	0.908029	0.0112234
2017-09-04	0.649745	0.611157	0.185877
2017-09-05	0.65109	0.662565	0.148203
2017-09-06	0.67221	0.627119	0.196227
2017-09-07	0.609079	0.535935	0.202304
2017-09-08	0.636242	0.641133	0.149622
2017-09-09	0.652016	0.605003	0.192819
2017-09-10	0.630576	0.632739	0.150327
2017-09-11	0.670377	0.696262	0.141915
2017-09-12	0.635106	0.540768	0.224663
2017-09-13	0.643311	0.747299	0.0761108
2017-09-14	0.672487	0.562674	0.245418
2017-09-15	0.654785	0.725834	0.103877
2017-09-16	0.667101	0.624016	0.193473
2017-09-17	0.693985	0.665378	0.188963
2017-09-18	0.657759	0.676373	0.144392
2017-09-19	0.675666	0.711749	0.135448
2017-09-20	0.659935	0.613651	0.194175
2017-09-21	0.651925	0.687841	0.129853
2017-09-22	0.673083	0.748815	0.104733
2017-09-23	0.680351	0.749523	0.111463
2017-09-24	0.717085	0.725779	0.166219
2017-09-25	0.613082	0.722298	0.0648582
2017-09-26	0.623391	0.604708	0.164418
2017-09-27	0.597857	0.595041	0.14622
2017-09-28	0.67283	0.992509	-0.080484
2017-09-29	0.594591	0.32641	0.346846
2017-09-30	0.674189	0.212461	0.512932
2017-10-01	0.560815	0.674176	0.049115
2017-10-02	0.65269	0.446862	0.313521
2017-10-03	0.784288	0.93347	0.0757841
2017-10-04	0.651988	0.0956403	0.579397
2017-10-05	0.689723	0.534135	0.284315
2017-10-06	0.9803	0.574701	0.544102
2017-10-07	0.70998	0.678044	0.195345
2017-10-08	0.729859	0.999364	-0.0286583
2017-10-09	0.669731	0.638323	0.185243
2017-10-10	0.6826	0.768828	0.099059
2017-10-11	0.668546	0.642136	0.181165
2017-10-12	0.555289	0.547854	0.139468
2017-10-13	0.646878	0.541857	0.235609
2017-10-14	0.666824	0.279016	0.455051
2017-10-15	0.632155	0.532082	0.228305
2017-10-16	0.676752	0.578634	0.237569
2017-10-17	0.671992	0.650198	0.178492
2017-10-18	0.585589	0.574022	0.149906
2017-10-19	0.688763	0.699196	0.158074
2017-10-20	0.660801	0.734239	0.103514
2017-10-21	0.719239	0.431253	0.391918
2017-10-22	0.737569	0.709045	0.199404
2017-10-23	0.674359	0.716766	0.130334
2017-10-24	0.506948	0.624616	0.0328642
2017-10-25	0.707883	0.654387	0.211203
2017-10-26	0.633947	0.713979	0.0920371
2017-10-27	0.604959	0.566639	0.17488
2017-10-28	0.658743	0.556476	0.236378
2017-10-29	0.71815	0.854772	0.0693775
2017-10-30	0.675533	0.647936	0.183749
2017-10-31	0.624305	0.593543	0.173805
2017-11-01	0.647967	0.64111	0.161364
2017-11-02	0.640503	0.600008	0.185097
2017-11-03	0.641221	0.499664	0.261976
2017-11-04	0.704782	0.508407	0.318901
2017-11-05	0.650577	0.493431	0.276064
2017-11-06	0.679869	0.610313	0.216642
2017-11-07	0.671012	0.634781	0.189213
2017-11-08	0.6504	0.62583	0.175395
2017-11-09	0.646492	0.636556	0.163346
2017-11-10	0.655629	0.604453	0.196849
2017-11-11	0.671148	0.566203	0.241399
2017-11-12	0.678523	0.721218	0.131118
2017-11-13	0.698764	0.686006	0.178085
2017-11-14	0.646226	0.698446	0.116105
2017-11-15	0.639867	0.572066	0.205669
2017-11-16	0.626889	0.640359	0.140857
2017-11-17	0.638745	0.710968	0.0991198
2017-11-18	0.697857	0.409699	0.386896
2017-11-19	0.664057	0.809223	0.0498566
2017-11-20	0.716567	0.678929	0.20126
2017-11-21	0.677412	0.734762	0.119727
2017-11-22	0.665395	0.705734	0.129743
2017-11-23	0.64255	0.62334	0.169435
2017-11-24	0.649676	0.717148	0.105361
2017-11-25	0.701646	0.534333	0.296088
2017-11-26	0.779812	0.338292	0.523048
2017-11-27	0.692766	0.680597	0.176193
2017-11-28	0.693356	0.655003	0.196209
2017-11-29	0.648591	0.555955	0.226621
2017-11-30	0.657937	0.464707	0.305224
2017-12-01	0.639093	0.816987	0.0189999
2017-12-02	0.675537	0.414608	0.360849
2017-12-03	0.729395	0.777989	0.138902
2017-12-04	0.694292	0.73515	0.136313
2017-12-05	0.670828	0.583551	0.227913
2017-12-06	0.641123	0.583136	0.198523
2017-12-07	0.666845	0.742468	0.103311
2017-12-08	0.660127	0.618685	0.190546
2017-12-09	0.645664	0.621623	0.173853
2017-12-10	0.651544	0.766237	0.0699705
2017-12-11	0.668376	0.720274	0.121688
2017-12-12	0.639214	0.60033	0.183564
2017-12-13	0.667133	0.540255	0.257079
2017-12-14	0.647863	0.598764	0.193401
2017-12-15	0.697388	0.659163	0.197083
2017-12-16	0.686836	0.649798	0.193639
2017-12-17	0.651768	0.671588	0.142032
2017-12-18	0.663032	0.66564	0.157811
2017-12-19	0.641728	0.584693	0.197946
2017-12-20	0.636503	0.559445	0.211884
2017-12-21	0.666626	0.665807	0.161278
2017-12-22	0.645436	0.557532	0.222269
2017-12-23	0.676507	0.73414	0.119294
2017-12-24	0.692162	0.70294	0.158631
2017-12-25	0.656014	0.666859	0.149868
2017-12-26	0.613863	0.562008	0.1873
2017-12-27	0.616035	0.710903	0.0764595
2017-12-28	0.608846	0.645888	0.118617
2017-12-29	0.633317	0.622717	0.160675
2017-12-30	0.600147	0.629918	0.122039
2017-12-31	0.636161	0.643903	0.147439
2018-01-01	0.650266	0.589797	0.20261
2018-01-02	0.630167	0.442687	0.294168
2018-01-03	0.648241	0.616743	0.180132
2018-01-04	0.616917	0.662247	0.114271
2018-01-05	0.567891	0.91696	-0.128081
2018-01-06	0.677491	0.629208	0.199923
2018-01-07	0.593552	0.495249	0.217658
2018-01-08	0.617068	0.564964	0.188261
2018-01-09	0.585182	0.581862	0.143548
2018-01-10	0.619497	0.540352	0.20937
2018-01-11	0.610602	0.490228	0.238519
2018-01-12	0.633157	0.592001	0.183828
2018-01-13	0.624173	0.548142	0.208133
2018-01-14	0.62977	0.335766	0.374923
2018-01-15	0.627025	0.662489	0.124196
2018-01-16	0.656604	0.63757	0.172688
2018-01-17	0.632726	0.620293	0.161923
2018-01-18	0.668606	0.717161	0.124281
2018-01-19	0.664614	0.626231	0.189304
2018-01-20	0.639248	0.56394	0.211217
2018-01-21	0.664275	0.574655	0.228112
2018-01-22	0.667762	0.685232	0.147671
2018-01-23	0.667709	0.659349	0.167263
2018-01-24	0.627767	0.624438	0.153818
2018-01-25	0.642077	0.502553	0.26064
2018-01-26	0.636483	0.704838	0.101511
2018-01-27	0.62359	0.649796	0.130395
2018-01-28	0.679775	0.857696	0.0287842
2018-01-29	0.629737	0.583644	0.186751
2018-01-30	0.645915	0.782018	0.0523629
2018-01-31	0.632482	0.656379	0.13429
2018-02-01	0.577974	0.678997	0.062615
2018-02-02	0.570735	0.748722	0.00245478
2018-02-03	0.605092	0.597111	0.151885
2018-02-04	0.603621	0.486179	0.234611
2018-02-05	0.607774	0.636087	0.124983
2018-02-06	0.575432	0.547101	0.160182
2018-02-07	0.625425	0.630658	0.146755
2018-02-08	0.614789	0.64749	0.123344
2018-02-09	0.583499	0.496884	0.206365
2018-02-10	0.609428	0.313786	0.371264
2018-02-11	0.614158	0.394401	0.314808
2018-02-12	0.632891	0.614609	0.166403
2018-02-13	0.600701	0.613402	0.135129
2018-02-14	0.601639	0.565	0.172803
2018-02-15	0.675309	0.588223	0.228847
2018-02-16	0.655127	0.347531	0.391351
2018-02-17	0.713692	0.46627	0.359793
2018-02-18	0.673931	0.408824	0.363634
2018-02-19	0.690369	0.945218	-0.0270517
2018-02-20	0.677115	0.906017	-0.0105521
2018-02-21	0.680868	0.354196	0.412033
2018-02-22	0.616703	0.52191	0.220573
2018-02-23	0.614198	0.459082	0.265754
2018-02-24	0.565425	0.473917	0.205722
2018-02-25	0.654883	0.649405	0.161985
2018-02-26	0.605874	0.477762	0.243253
2018-02-27	0.626484	0.714004	0.0845546
2018-02-28	0.62683	0.563566	0.199084
2018-03-01	0.637796	0.616881	0.169583
2018-03-02	0.685108	0.644629	0.195835
2018-03-03	0.636592	0.56384	0.208638
2018-03-04	0.746866	0.82283	0.122338
2018-03-05	0.724381	0.608186	0.262768
2018-03-06	0.708827	0.760109	0.131904
2018-03-07	0.654946	0.698621	0.124693
2018-03-08	0.637793	0.570338	0.204907
2018-03-09	0.656159	0.571442	0.222435
2018-03-10	0.695651	0.705782	0.159962
2018-03-11	0.684293	0.592008	0.234959
2018-03-12	0.675567	0.663278	0.172139
2018-03-13	0.654161	0.682862	0.135869
2018-03-14	0.649327	0.537892	0.241067
2018-03-15	0.588321	0.485726	0.219655
2018-03-16	0.650855	0.624763	0.17666
2018-03-17	0.655961	0.681276	0.138872
2018-03-18	0.637461	0.978741	-0.105403
2018-03-19	0.657386	0.564282	0.229096
2018-03-20	0.651252	0.675375	0.138642
2018-03-21	0.629713	0.615769	0.162345
2018-03-22	0.626987	0.676963	0.113172
2018-03-23	0.633486	0.743444	0.0692122
2018-03-24	0.722786	0.733136	0.166336
2018-03-25	0.69338	0.6757	0.180524
2018-03-26	0.679541	0.746852	0.11268
2018-03-27	0.630021	0.623884	0.156493
2018-03-28	0.635986	0.566886	0.205719
2018-03-29	0.640471	0.752498	0.0693245
2018-03-30	0.648013	0.586021	0.203223
2018-03-31	0.643773	0.615704	0.176454
2018-04-01	0.673184	0.802798	0.0638604
2018-04-02	0.666289	0.685368	0.146095
2018-04-03	0.629508	0.557949	0.206025
2018-04-04	0.673629	0.772818	0.0870608
2018-04-05	0.640834	0.951436	-0.0813055
2018-04-06	0.668588	0.997655	-0.0886317
2018-04-07	0.637001	0.313455	0.399089
2018-04-08	0.669915	0.680627	0.153319
2018-04-09	0.682605	0.712985	0.141449
2018-04-10	0.657884	0.618041	0.188791
2018-04-11	0.663629	0.606979	0.202932
2018-04-12	0.652696	0.555888	0.230777
2018-04-13	0.685022	0.532037	0.281206
2018-04-14	0.670843	0.778534	0.0799352
2018-04-15	0.691809	0.645333	0.202001
2018-04-16	0.668337	0.658107	0.168834
2018-04-17	0.671307	0.557511	0.248156
2018-04-18	0.639576	0.636842	0.156213
2018-04-19	0.62138	0.519532	0.227055
2018-04-20	0.642047	0.771872	0.0561964
2018-04-21	0.667911	0.833481	0.0352995
2018-04-22	0.74102	0.862937	0.086051
2018-04-23	0.697051	0.635309	0.214852
2018-04-24	0.662581	0.671207	0.153135
2018-04-25	0.683744	0.669292	0.175751
2018-04-26	0.670174	0.652187	0.175164
2018-04-27	0.673019	0.529637	0.271024
2018-04-28	0.684259	0.668355	0.176978
2018-04-29	0.629964	0.720138	0.0833789
2018-04-30	0.725643	0.827731	0.0973953
2018-05-01	0.670546	0.663927	0.166625
2018-05-02	0.662813	0.629051	0.185363
2018-05-03	0.643489	0.574999	0.207064
2018-05-04	0.642766	0.63061	0.164133
2018-05-05	0.661455	0.628333	0.184551
2018-05-06	0.748145	0.977968	0.00586793
2018-05-07	0.663599	0.854923	0.014712
2018-05-08	0.652648	0.591572	0.203645
2018-05-09	0.644426	0.459891	0.295369
2018-05-10	0.651657	0.718568	0.106264
2018-05-11	0.648237	0.764309	0.0681268
2018-05-12	0.632007	0.6426	0.144273
2018-05-13	0.690784	0.708156	0.153294
2018-05-14	0.646926	0.607308	0.185979
2018-05-15	0.665133	0.742156	0.101837
2018-05-16	0.651197	0.676285	0.137897
2018-05-17	0.622114	0.537291	0.21431
2018-05-18	0.639128	0.775331	0.0506515
2018-05-19	0.668398	0.548835	0.251832
2018-05-20	0.723825	0.41845	0.406222
2018-05-21	0.664893	0.721745	0.117088
2018-05-22	0.631421	0.732098	0.0757584
2018-05-23	0.62212	0.624633	0.148023
2018-05-24	0.621947	0.694668	0.094694
2018-05-25	0.648262	0.959596	-0.0800712
2018-05-26	0.70309	0.9316	-0.0039938
2018-05-27	0.691842	0.734409	0.134425
2018-05-28	0.673298	0.802355	0.0643106
2018-05-29	0.688964	0.665366	0.18395
2018-05-30	0.612177	0.324456	0.365915
2018-05-31	0.689925	0.618416	0.220547
2018-06-01	0.637441	0.647312	0.146132
2018-06-02	0.716858	0.508795	0.330682
2018-06-03	0.596904	0.0512547	0.558002
2018-06-04	0.683286	0.654284	0.186684
2018-06-05	0.571181	0.452984	0.227367
2018-06-06	0.65002	0.699986	0.118731
2018-06-07	0.6462	0.531242	0.242987
2018-06-08	0.690265	0.619132	0.220344
2018-06-09	0.61004	0.503507	0.227878
2018-06-10	0.571121	0.841694	-0.0677245
2018-06-11	0.637	0.557311	0.214001
2018-06-12	0.640134	0.549899	0.222761
2018-06-13	0.665839	0.643048	0.177766
2018-06-14	0.678688	0.542923	0.266609
2018-06-15	0.638686	0.663382	0.135179
2018-06-16	0.668072	0.834022	0.035049
2018-06-17	0.625411	0.445397	0.287355
2018-06-18	0.66401	0.77551	0.075398
2018-06-19	0.628126	0.659003	0.127943
2018-06-20	0.63203	0.707711	0.0948768
2018-06-21	0.636811	0.641495	0.149916
2018-06-22	0.619521	0.748497	0.0514113
2018-06-23	0.616048	0.581591	0.17462
2018-06-24	0.651104	0.99337	-0.102864
2018-06-25	0.644521	0.654964	0.147404
2018-06-26	0.633957	0.591888	0.184714
2018-06-27	0.62298	0.632758	0.142717
2018-06-28	0.644524	0.77402	0.057043
2018-06-29	0.623279	0.625445	0.148566
2018-06-30	0.668739	0.77011	0.0842254
2018-07-01	0.651167	0.922486	-0.0490005
2018-07-02	0.620831	0.658965	0.120677
2018-07-03	0.632049	0.475772	0.270938
2018-07-04	0.584312	0.662259	0.0816567
2018-07-05	0.620795	0.596632	0.167952
2018-07-06	0.684881	0.554695	0.263868
2018-07-07	0.686658	0.314952	0.44761
2018-07-08	0.711398	0.985136	-0.0363202
2018-07-09	0.69187	0.466529	0.337774
2018-07-10	0.632893	0.337276	0.376901
2018-07-11	0.588502	0.940478	-0.125321
2018-07-12	0.678159	0.613	0.212892
2018-07-13	0.64855	0.584079	0.205234
2018-07-14	0.654383	0.898669	-0.0277071
2018-07-15	0.707705	0.63799	0.223471
2018-07-16	0.652265	0.604001	0.193829
2018-07-17	0.652384	0.630909	0.173524
2018-07-18	0.665887	0.833471	0.0332826
2018-07-19	0.686786	0.769576	0.102678
2018-07-20	0.733761	0.63652	0.250642
2018-07-21	0.580323	0.994986	-0.174871
2018-07-22	0.574574	0.151054	0.459924
2018-07-23	0.523838	0.475009	0.163307
2018-07-24	0.698372	0.526399	0.298835
2018-07-25	0.743149	0.625608	0.268313
2018-07-26	0.627516	0.584222	0.184092
2018-07-27	0.679837	0.61375	0.214001
2018-07-28	0.717797	0.44225	0.38213
2018-07-29	0.635189	0.169779	0.506327
2018-07-30	0.661067	0.827934	0.0326648
2018-07-31	0.725411	0.652161	0.230421
2018-08-01	0.587648	0.259164	0.390942
2018-08-02	0.671384	0.701741	0.138763
2018-08-03	0.631359	0.836784	-0.00375987
2018-08-04	0.708666	0.083554	0.645249
2018-08-05	0.625591	0.995247	-0.129802
2018-08-06	0.664059	0.766663	0.0821617
2018-08-07	0.629476	0.637539	0.145584
2018-08-08	0.635682	0.800975	0.0277426
2018-08-09	0.638123	0.646257	0.147614
2018-08-10	0.691448	0.632392	0.211463
2018-08-11	0.704109	0.689403	0.180852
2018-08-12	0.789321	0.510551	0.401813
2018-08-13	0.70691	0.829662	0.0771968
2018-08-14	0.636446	0.307726	0.402882
2018-08-15	0.65636	0.718675	0.110886
2018-08-16	0.66403	0.470208	0.307142
2018-08-17	0.660831	0.675831	0.147876
2018-08-18	0.653657	0.609619	0.190957
2018-08-19	0.663595	0.027351	0.642835
2018-08-20	0.628835	0.53315	0.224174
2018-08-21	0.619915	0.770204	0.0353302
2018-08-22	0.633868	0.730502	0.0794171
2018-08-23	0.652858	0.711909	0.11252
2018-08-24	0.60111	0.623384	0.127962
2018-08-25	0.616013	0.483649	0.248923
2018-08-26	0.555473	0.569849	0.122957
2018-08-27	0.649935	0.757669	0.0748641
2018-08-28	0.63364	0.74495	0.0682236
2018-08-29	0.616229	0.808289	0.00273691
2018-08-30	0.617106	0.619255	0.147091
2018-08-31	0.620608	0.699118	0.0899776
2018-09-01	0.627235	0.737628	0.0673758
2018-09-02	0.555193	0.24474	0.369436
2018-09-03	0.651676	0.753927	0.0794456
2018-09-04	0.636051	0.657151	0.137273
2018-09-05	0.63682	0.605211	0.177465
2018-09-06	0.597522	0.814101	-0.0203804
2018-09-07	0.641767	0.46807	0.286502
2018-09-08	0.650987	0.698971	0.120468
2018-09-09	0.603927	0.998861	-0.154208
2018-09-10	0.656914	0.695971	0.128672
2018-09-11	0.614451	0.635191	0.132341
2018-09-12	0.627812	0.602686	0.170374
2018-09-13	0.560765	0.693264	0.0345776
2018-09-14	0.620388	0.625466	0.145659
2018-09-15	0.631211	0.451761	0.288325
2018-09-16	0.628786	0.414408	0.314251
2018-09-17	0.63713	0.569318	0.205017
2018-09-18	0.629617	0.731028	0.074767
2018-09-19	0.493185	0.582977	0.050705
2018-09-20	0.651765	0.746113	0.0854647
2018-09-21	0.627203	0.565041	0.198337
2018-09-22	0.602875	0.768485	0.0195948
2018-09-23	0.694201	0.552238	0.275052
2018-09-24	0.619419	0.637638	0.135452
2018-09-25	0.612257	0.578215	0.173392
2018-09-26	0.635581	0.609069	0.173297
2018-09-27	0.62264	0.649155	0.129932
2018-09-28	0.620605	0.779239	0.0291631
2018-09-29	0.634686	0.656653	0.136286
2018-09-30	0.619872	0.527902	0.219194
2018-10-01	0.606612	0.386468	0.313283
2018-10-02	0.579689	0.800222	-0.0276799
2018-10-03	0.642506	0.629815	0.164477
2018-10-04	0.607802	0.660044	0.106828
2018-10-05	0.625491	0.765708	0.044319
2018-10-06	0.636467	0.735671	0.0780929
2018-10-07	0.602115	0.498436	0.223802
2018-10-08	0.593816	0.662366	0.0910805
2018-10-09	0.601245	0.674936	0.0889691
2018-10-10	0.627419	0.71633	0.0837248
2018-10-11	0.59184	0.647879	0.1001
2018-10-12	0.594014	0.61839	0.124656
2018-10-13	0.611161	0.456936	0.264347
2018-10-14	0.619413	0.363166	0.343769
2018-10-15	0.625899	0.593825	0.175185
2018-10-16	0.60124	0.667739	0.0944263
2018-10-17	0.613641	0.539149	0.204427
2018-10-18	0.611986	0.584003	0.168728
2018-10-19	0.671013	0.533178	0.266331
2018-10-20	0.599434	0.623628	0.1261
2018-10-21	0.671466	0.867205	0.0132573
2018-10-22	0.63634	0.641331	0.149569
2018-10-23	0.604982	0.482252	0.238953
2018-10-24	0.675839	0.671394	0.166251
2018-10-25	0.642312	0.716424	0.0985467
2018-10-26	0.636535	0.684199	0.117228
2018-10-27	0.679445	0.62381	0.205973
2018-10-28	0.652244	0.855245	0.00311236
2018-10-29	0.642733	0.564219	0.214491
2018-10-30	0.634987	0.648135	0.143053
2018-10-31	0.643861	0.662523	0.141006
2018-11-01	0.634212	0.739534	0.0729057
2018-11-02	0.642079	0.624438	0.16813
2018-11-03	0.692687	0.432555	0.364378
2018-11-04	0.691521	0.910432	0.000503349
2018-11-05	0.668841	0.703165	0.135138
2018-11-06	0.641407	0.672199	0.131208
2018-11-07	0.658387	0.701726	0.125777
2018-11-08	0.636002	0.725412	0.0854144
2018-11-09	0.611505	0.666622	0.105538
2018-11-10	0.672713	0.641504	0.185811
2018-11-11	0.571786	0.47118	0.21416
2018-11-12	0.617949	0.599141	0.163202
2018-11-13	0.575612	0.491032	0.202919
2018-11-14	0.624618	0.458782	0.276403
2018-11-15	0.643123	0.686345	0.122186
2018-11-16	0.621047	0.622756	0.148375
2018-11-17	0.649935	0.771616	0.0642787
2018-11-18	0.63855	0.418217	0.321123
2018-11-19	0.631333	0.699311	0.100556
2018-11-20	0.637031	0.715174	0.0942138
2018-11-21	0.618936	0.698001	0.0891534
2018-11-22	0.63628	0.701713	0.10368
2018-11-23	0.640791	0.579733	0.200773
2018-11-24	0.665393	0.705097	0.130225
2018-11-25	0.629375	0.482986	0.262789
2018-11-26	0.61952	0.587941	0.173273
2018-11-27	0.629566	0.623481	0.156344
2018-11-28	0.613512	0.544777	0.200026
2018-11-29	0.627975	0.627995	0.151328
2018-11-30	0.625305	0.616194	0.157614
2018-12-01	0.642737	0.733538	0.0859817
2018-12-02	0.66505	0.621929	0.193005
2018-12-03	0.681019	0.861072	0.0274649
2018-12-04	0.634109	0.407696	0.324668
2018-12-05	0.659729	0.651833	0.164988
2018-12-06	0.650194	0.650236	0.156664
2018-12-07	0.62123	0.730477	0.0667974
2018-12-08	0.667299	0.569499	0.235049
2018-12-09	0.643118	0.668378	0.135819
2018-12-10	0.646339	0.706171	0.110355
2018-12-11	0.625984	0.496286	0.249303
2018-12-12	0.634646	0.592056	0.185276
2018-12-13	0.640521	0.451563	0.297784
2018-12-14	0.654713	0.704076	0.120319
2018-12-15	0.688524	0.819551	0.0664843
2018-12-16	0.629767	0.562897	0.202528
2018-12-17	0.655078	0.668188	0.147924
2018-12-18	0.63532	0.578204	0.196463
2018-12-19	0.594294	0.666096	0.088727
2018-12-20	0.6285	0.778698	0.0374678
2018-12-21	0.637671	0.709363	0.0992643
2018-12-22	0.646393	0.404506	0.339373
2018-12-23	0.688048	0.665126	0.183217
2018-12-24	0.651454	0.650104	0.158025
2018-12-25	0.655303	0.73728	0.0957074
2018-12-26	0.590696	0.446376	0.251897
2018-12-27	0.633123	0.584146	0.189756
2018-12-28	0.663678	0.689128	0.14063
2018-12-29	0.624775	0.78427	0.029514
2018-12-30	0.616767	0.768568	0.0334237
2018-12-31	0.585017	0.532352	0.180962
2019-01-01	0.657631	0.720183	0.111012
2019-01-02	0.633021	0.727321	0.0809852
2019-01-03	0.607961	0.619425	0.137817
2019-01-04	0.613884	0.642823	0.125981
2019-01-05	0.651848	0.459407	0.303158
2019-01-06	0.593444	0.772136	0.00739281
2019-01-07	0.641471	0.64748	0.150034
2019-01-08	0.630268	0.603207	0.172434
2019-01-09	0.623721	0.634082	0.142452
2019-01-10	0.60443	0.552056	0.185419
2019-01-11	0.637824	0.625559	0.163025
2019-01-12	0.668227	0.645891	0.177996
2019-01-13	0.664894	0.502673	0.283365
2019-01-14	0.660665	0.61845	0.191261
2019-01-15	0.622103	0.652865	0.126578
2019-01-16	0.641867	0.716344	0.0981616
2019-01-17	0.632052	0.566054	0.202417
2019-01-18	0.65933	0.686191	0.138511
2019-01-19	0.671019	0.757823	0.0958306
2019-01-20	0.60396	0.574136	0.16819
2019-01-21	0.662171	0.726312	0.1109
2019-01-22	0.64013	0.65462	0.143273
2019-01-23	0.641502	0.734231	0.0842206
2019-01-24	0.640513	0.60756	0.179375
2019-01-25	0.661456	0.745271	0.0957951
2019-01-26	0.67986	0.731143	0.124923
2019-01-27	0.671441	0.508486	0.2855
2019-01-28	0.622591	0.572296	0.188218
2019-01-29	0.61774	0.569715	0.185327
2019-01-30	0.624545	0.691335	0.0998214
2019-01-31	0.638036	0.676352	0.124684
2019-02-01	0.61903	0.709891	0.080222
2019-02-02	0.634138	0.709626	0.0955326
2019-02-03	0.595216	0.416376	0.279187
2019-02-04	0.81434	0.915838	0.119219
2019-02-05	0.691856	0.426562	0.368095
2019-02-06	0.762141	0.729082	0.208767
2019-02-07	0.601301	0.951786	-0.121105
2019-02-08	0.620626	0.97433	-0.11889
2019-02-09	0.714984	0.990071	-0.0364794
2019-02-10	0.595558	0.522775	0.198772
2019-02-11	0.61355	0.624513	0.139545
2019-02-12	0.657846	0.728519	0.1049
2019-02-13	0.613026	0.581113	0.171961
2019-02-14	0.650389	0.668041	0.143346
2019-02-15	0.638568	0.64236	0.151017
2019-02-16	0.652419	0.623722	0.179014
2019-02-17	0.649168	0.662824	0.146085
2019-02-18	0.65313	0.633788	0.172084
2019-02-19	0.669514	0.742458	0.105988
2019-02-20	0.628607	0.602958	0.170961
2019-02-21	0.656747	0.655541	0.159192
2019-02-22	0.658424	0.713454	0.116912
2019-02-23	0.639187	0.505103	0.255813
2019-02-24	0.712984	0.744095	0.148217
2019-02-25	0.637795	0.60695	0.17712
2019-02-26	0.626754	0.618403	0.157386
2019-02-27	0.64897	0.712535	0.108156
2019-02-28	0.654816	0.632514	0.174738
2019-03-01	0.653603	0.747341	0.0863714
2019-03-02	0.674028	0.57499	0.23761
2019-03-03	0.726031	0.693919	0.199346
2019-03-04	0.702869	0.685161	0.182832
2019-03-05	0.71849	0.712827	0.177454
2019-03-06	0.676217	0.570923	0.242886
2019-03-07	0.650777	0.613499	0.185131
2019-03-08	0.670355	0.572444	0.23587
2019-03-09	0.702838	0.622117	0.230651
2019-03-10	0.735585	0.643263	0.247348
2019-03-11	0.665794	0.637906	0.181623
2019-03-12	0.636903	0.716467	0.0931045
2019-03-13	0.638393	0.64578	0.148246
2019-03-14	0.662173	0.550112	0.244638
2019-03-15	0.603807	0.563507	0.176105
2019-03-16	0.62634	0.738632	0.0657182
2019-03-17	0.556473	0.473963	0.196735
2019-03-18	0.650348	0.604465	0.19156
2019-03-19	0.624523	0.621181	0.153047
2019-03-20	0.657021	0.642693	0.169217
2019-03-21	0.677773	0.54726	0.262402
2019-03-22	0.624572	0.577784	0.186034
2019-03-23	0.7036	0.717679	0.158882
2019-03-24	0.740918	0.466458	0.386876
2019-03-25	0.644837	0.764801	0.0643528
2019-03-26	0.656257	0.624183	0.182502
2019-03-27	0.610371	0.595683	0.158248
2019-03-28	0.63198	0.649192	0.139243
2019-03-29	0.639665	0.708766	0.101712
2019-03-30	0.64539	0.629757	0.167404
2019-03-31	0.693453	0.63958	0.208012
2019-04-01	0.665466	0.724097	0.115876
2019-04-02	0.653163	0.691271	0.128488
2019-04-03	0.611629	0.709264	0.0732979
2019-04-04	0.638828	0.682404	0.120883
2019-04-05	0.64263	0.646091	0.152248
2019-04-06	0.664466	0.779019	0.0731899
2019-04-07	0.693028	0.596453	0.24032
2019-04-08	0.653358	0.773969	0.0659152
2019-04-09	0.635107	0.586484	0.189966
2019-04-10	0.639751	0.51539	0.248569
2019-04-11	0.64133	0.601877	0.184505
2019-04-12	0.648256	0.627309	0.172128
2019-04-13	0.622918	0.650975	0.128827
2019-04-14	0.647023	0.729849	0.0930677
2019-04-15	0.640206	0.642137	0.152824
2019-04-16	0.643008	0.855528	-0.00633824
2019-04-17	0.655772	0.596505	0.203025
2019-04-18	0.672506	0.654462	0.175769
2019-04-19	0.649892	0.685898	0.129295
2019-04-20	0.686295	0.677863	0.171797
2019-04-21	0.683137	0.598778	0.228665
2019-04-22	0.676051	0.721134	0.12871
[truncated: 1,349 more rows]

## Sheet: Full sample
date	RV	spot oil	futures oil	R spot	R futures	ICS
2018-03-28	1.13587	409.219	410.4	-3.25667	-3.26012	0.205719
2018-03-29	0.961558	408.668	409.7	-0.134762	-0.170711	0.0693245
2018-03-30	0.924032	419.092	420.3	2.51881	2.55436	0.203223
2018-04-02	0.28489	415.399	416.6	-0.885096	-0.884221	0.146095
2018-04-03	0.405549	401.622	402.5	-3.37287	-3.44314	0.206025
2018-04-04	0.0735525	400.75	401.5	-0.217331	-0.248756	0.0870608
2018-04-09	0.256348	401.576	402.3	0.205976	0.199055	0.141449
2018-04-10	0.805223	412.612	413.5	2.71099	2.74594	0.188791
2018-04-11	0.304046	417.091	417.8	1.07982	1.03453	0.202932
2018-04-12	0.923852	428.151	428.7	2.61706	2.57545	0.230777
2018-04-13	0.0963897	426.426	427	-0.403662	-0.397336	0.281206
2018-04-16	0.316068	423.926	424.4	-0.587922	-0.610761	0.168834
2018-04-17	0.282741	426.733	427.4	0.659867	0.704394	0.248156
2018-04-18	0.285649	429.173	429.7	0.570111	0.536695	0.156213
2018-04-19	0.164277	440.111	440.6	2.51682	2.50501	0.227055
2018-04-20	0.39121	436.277	436.7	-0.87512	-0.889097	0.0561964
2018-04-23	0.107155	439.213	439.7	0.670667	0.684622	0.214852
2018-04-24	0.208858	446.911	447.3	1.73766	1.71368	0.153135
2018-04-25	0.338325	437.648	438	-2.09457	-2.10106	0.175751
2018-04-26	0.396082	441.047	441.4	0.77372	0.773258	0.175164
2018-04-27	0.246313	443.814	444.2	0.625366	0.632342	0.271024
2018-05-02	0.230407	443.053	443.5	-0.171593	-0.157711	0.185363
2018-05-03	0.0686414	446.668	447	0.812507	0.786079	0.207064
2018-05-04	0.0675099	446.539	446.9	-0.0286832	-0.0223739	0.164133
2018-05-07	0.561303	458.014	458.3	2.53721	2.51891	0.014712
2018-05-08	0.0785166	458.697	459.1	0.148989	0.174406	0.203645
2018-05-09	0.157118	464.811	465.2	1.32412	1.31994	0.295369
2018-05-10	0.331615	475.995	476.4	2.37769	2.37904	0.106264
2018-05-11	0.191432	470.881	471.2	-1.08017	-1.09752	0.0681268
2018-05-14	0.128294	465.294	465.6	-1.19364	-1.19557	0.185979
2018-05-15	0.117004	472.488	472.8	1.53422	1.53456	0.101837
2018-05-16	0.220332	472.771	473.1	0.0598989	0.0634317	0.137897
2018-05-17	0.396539	481.444	481.9	1.81786	1.84298	0.21431
2018-05-18	0.203579	486.113	486.5	0.965057	0.950028	0.0506515
2018-05-21	0.18869	482.094	482.4	-0.830117	-0.846326	0.117088
2018-05-22	0.101344	484.832	485.1	0.566271	0.558141	0.0757584
2018-05-23	0.25072	484.32	484.6	-0.10568	-0.103125	0.148023
2018-05-24	0.122765	484.789	485	0.0969138	0.0825083	0.094694
2018-05-25	0.181117	477.229	477.4	-1.57167	-1.57942	-0.0800712
2018-05-28	0.545948	462.675	462.8	-3.09722	-3.10597	0.0643106
2018-05-29	0.380361	463.6	463.8	0.199638	0.215843	0.18395
2018-05-30	0.468911	463.561	463.9	-0.00841278	0.0215587	0.365915
2018-05-31	0.277001	472.218	472.5	1.85034	1.83687	0.220547
2018-06-01	0.262854	474.419	474.7	0.464973	0.464528	0.146132
2018-06-04	0.156634	470.568	470.9	-0.814936	-0.803727	0.186684
2018-06-05	0.212929	465.897	466.2	-0.997761	-1.0031	0.227367
2018-06-06	0.244838	464.786	465	-0.238685	-0.257732	0.118731
2018-06-07	0.234011	465.434	465.8	0.139365	0.171895	0.242987
2018-06-08	0.363225	468.092	468.3	0.569477	0.535276	0.220344
2018-06-11	0.179981	467.312	467.5	-0.166794	-0.170977	0.214001
2018-06-12	0.212612	471.791	472.1	0.95396	0.979148	0.222761
2018-06-13	0.331894	464.351	464.5	-1.58971	-1.62293	0.177766
2018-06-14	0.144651	467.915	468.1	0.764743	0.772039	0.266609
2018-06-15	0.0629665	467	467.2	-0.195783	-0.192452	0.135179
2018-06-19	0.35448	460.139	460.3	-1.47998	-1.4879	0.127943
2018-06-20	0.135159	463.987	464.2	0.832619	0.843704	0.0948768
2018-06-21	0.170625	459.672	459.8	-0.93427	-0.952388	0.149916
2018-06-22	0.262684	458.858	459	-0.177305	-0.17414	0.0514113
2018-06-25	0.161179	466.233	466.5	1.59458	1.62078	0.147404
2018-06-26	0.133417	471.264	471.5	1.07321	1.06611	0.184714
2018-06-27	0.213088	484.768	485	2.8253	2.82298	0.142717
2018-06-28	0.218138	490.761	491	1.22856	1.22952	0.057043
2018-06-29	0.13426	494.567	494.8	0.77266	0.770951	0.148566
2018-07-02	0.421082	501.3	501.6	1.35211	1.36493	0.120677
2018-07-03	0.170539	503.332	503.5	0.404507	0.378072	0.270938
2018-07-04	0.268041	496.505	496.7	-1.36564	-1.35975	0.0816567
2018-07-05	0.237779	497.366	497.6	0.173322	0.181032	0.167952
2018-07-06	0.233774	495.47	495.7	-0.381917	-0.382564	0.263868
2018-07-09	0.194976	497.506	497.7	0.410001	0.402658	0.337774
2018-07-10	0.194048	504.654	504.9	1.42668	1.43629	0.376901
2018-07-11	0.417782	507.703	507.9	0.60226	0.592419	-0.125321
2018-07-12	0.176307	492.357	492.6	-3.06928	-3.05871	0.212892
2018-07-13	0.137257	490.895	491.1	-0.297299	-0.304971	0.205234
2018-07-16	0.114933	491.671	491.9	0.157994	0.162767	0.193829
2018-07-17	0.439524	478.961	479.2	-2.61912	-2.61574	0.173524
2018-07-18	0.0853943	481.231	481.5	0.47274	0.478818	0.0332826
2018-07-19	0.105466	485.814	486.1	0.947906	0.950813	0.102678
2018-07-20	0.129158	493.026	493.4	1.47365	1.49058	0.250642
2018-07-23	0.144314	490.103	490.4	-0.594715	-0.609882	0.163307
2018-07-24	0.0527221	494.382	494.7	0.869313	0.873013	0.298835
2018-07-25	0.133436	502.76	503.1	1.68058	1.68374	0.268313
2018-07-26	0.16654	503.378	503.8	0.122707	0.139041	0.184092
2018-07-30	0.142314	509.487	509.9	1.20626	0.590088	0.0326648
2018-07-31	0.0599796	512.741	513.2	0.636729	0.6451	0.230421
2018-08-01	0.208945	502.9	503.3	-1.93797	-1.94792	0.390942
2018-08-02	0.178538	502.957	503.7	0.011274	0.0794439	0.138763
2018-08-03	0.485431	512.955	513.5	1.96835	1.92692	-0.00375987
2018-08-06	0.720604	518.26	518.6	1.02895	0.988284	0.0821617
2018-08-07	0.0152637	536.674	537.2	3.49134	3.52376	0.145584
2018-08-08	1.00948	521.007	523.2	-2.96276	-2.64067	0.0277426
2018-08-09	0.406751	514.977	519.1	-1.16405	-0.786726	0.147614
2018-08-10	0.388984	508.217	512.9	-1.32129	-1.20156	0.211463
2018-08-13	0.528844	511.065	515.4	0.55865	0.48624	0.0771968
2018-08-14	0.577893	516.847	521	1.12511	1.08067	0.402882
2018-08-15	0.22994	511.21	516.8	-1.09666	-0.809409	0.110886
2018-08-16	0.864509	498.922	497.9	-2.43297	-3.72567	0.307142
2018-08-17	0.228942	496.964	496.7	-0.393339	-0.241303	0.147876
2018-08-20	2.90843	490.668	491.4	-1.27486	-1.07278	0.224174
2018-08-21	0.499766	495.383	496.4	0.956306	1.01236	0.0353302
2018-08-22	0.546219	503.484	504.6	1.62197	1.6384	0.0794171
2018-08-23	0.393647	506.7	508	0.636817	0.671541	0.11252
2018-08-24	0.319083	510.282	511.8	0.704479	0.745248	0.127962
2018-08-27	0.131079	509.241	510.8	-0.204311	-0.19558	0.0748641
2018-08-28	0.28606	510.457	512	0.238463	0.23465	0.0682236
2018-08-29	0.163182	507.542	508.5	-0.572615	-0.685941	0.00273691
2018-08-30	0.21969	521.003	522.8	2.61767	2.77338	0.147091
2018-08-31	0.107101	522.284	524	0.245589	0.22927	0.0899776
2018-09-03	0.254804	519.411	521.2	-0.551698	-0.535784	0.0794456
2018-09-04	0.238492	523.292	523.9	0.744453	0.516698	0.137273
2018-09-05	0.214221	520.938	521.3	-0.450782	-0.497513	0.177465
2018-09-06	0.0773974	519.698	520	-0.23845	-0.249688	-0.0203804
2018-09-07	0.106755	516.563	516.8	-0.605023	-0.617286	0.286502
2018-09-10	0.312448	524.232	524.5	1.47378	1.47895	0.128672
2018-09-11	0.142408	524.051	524.3	-0.0345899	-0.0381388	0.132341
2018-09-12	0.627021	535.685	535.9	2.19569	2.18835	0.170374
2018-09-13	0.15169	533.104	533.3	-0.482959	-0.486346	0.0345776
2018-09-14	0.246967	525.633	525.8	-1.41138	-1.41632	0.145659
2018-09-17	0.320499	527.705	527.8	0.393398	0.379651	0.205017
2018-09-18	0.173031	523.281	523.3	-0.841767	-0.856251	0.074767
2018-09-19	0.183564	528.52	528.7	0.996223	1.02662	0.050705
2018-09-20	0.239237	535.686	535.9	1.34675	1.35264	0.0854647
2018-09-21	0.104019	531.923	532.1	-0.704999	-0.711613	0.198337
2018-09-25	0.339427	549.047	549.1	3.16844	3.14491	0.173392
2018-09-26	0.126947	554.146	554.2	0.924505	0.924506	0.173297
2018-09-27	0.206164	557.658	557.7	0.631804	0.629555	0.129932
2018-09-28	0.472004	563.494	563.6	1.04096	1.05236	0.0291631
2018-10-08	0.299848	572.353	572.5	1.56005	1.5668	0.0910805
2018-10-09	1.79822	592.764	592.9	3.50404	3.5013	0.0889691
2018-10-10	0.658596	597.186	597.3	0.743161	0.739375	0.0837248
2018-10-11	1.14716	574.147	574.2	-3.93421	-3.94417	0.1001
2018-10-12	0.935383	573.176	573.3	-0.169316	-0.156863	0.124656
2018-10-15	0.38614	572.885	573.1	-0.0507128	-0.0348918	0.175185
2018-10-16	0.862273	559.893	560	-2.29409	-2.31234	0.0944263
2018-10-17	0.361663	565.941	566	1.0745	1.06573	0.204427
2018-10-18	0.665698	554.687	554.7	-2.00855	-2.01667	0.168728
2018-10-19	0.644003	551.809	551.8	-0.520274	-0.524177	0.266331
2018-10-22	0.423833	559.236	559.3	1.33691	1.35003	0.149569
2018-10-23	0.383194	554.093	554.1	-0.923795	-0.934083	0.238953
2018-10-24	0.31511	536.244	536.2	-3.27436	-3.2838	0.166251
2018-10-25	0.477946	536.242	536.3	-0.000335669	0.018648	0.0985467
2018-10-26	0.187152	538.083	538.3	0.342764	0.372232	0.117228
2018-10-29	0.56628	536.418	536.1	-0.309911	-0.409531	0.214491
2018-10-30	0.271209	541.947	541.4	1.02541	0.983767	0.143053
2018-10-31	0.36478	536.602	535.1	-0.991266	-1.17047	0.141006
2018-11-01	0.797605	524.43	522.6	-2.2944	-2.36373	0.0729057
2018-11-02	2.02824	512.404	510.7	-2.31982	-2.3034	0.16813
2018-11-05	0.214485	511.05	509.6	-0.264536	-0.215623	0.135138
2018-11-06	0.72293	509.882	507.6	-0.22881	-0.393237	0.131208
2018-11-07	0.604439	500.896	498.6	-1.7781	-1.78896	0.125777
2018-11-08	0.306557	505.708	503.4	0.955974	0.958091	0.0854144
2018-11-09	0.511228	498.085	495.4	-1.51891	-1.60196	0.105538
2018-11-12	0.38058	501.704	498.6	0.723956	0.643865	0.163202
2018-11-13	0.209478	488.016	484.4	-2.76615	-2.88932	0.202919
2018-11-14	0	470.694	468	-3.61406	-3.44427	0.276403
2018-11-15	0.839406	469.308	463.9	-0.294723	-0.879928	0.122186
2018-11-16	0.638158	473.814	466.7	0.955493	0.601764	0.148375
2018-11-19	0.699249	472.717	465.8	-0.231815	-0.19303	0.100556
2018-11-20	0.469305	466.04	465	-1.4225	-0.171895	0.0942138
2018-11-21	0.677443	449.232	447.5	-3.67329	-3.83609	0.0891534
2018-11-22	0.903333	445.013	443.1	-0.943642	-0.988106	0.10368
2018-11-23	2.34681	435.219	433	-2.22544	-2.30578	0.200773
2018-11-26	0	421.085	418.9	-3.3013	-3.31055	0.173273
2018-11-27	1.06974	420.522	418.1	-0.133911	-0.191159	0.156344
2018-11-28	0.80262	430.677	426.7	2.38616	2.03606	0.200026
2018-11-29	1.9822	412.265	409.5	-4.36901	-4.11443	0.151328
2018-11-30	0.751276	420.512	418.1	1.98047	2.07837	0.157614
2018-12-03	1.85572	433.962	431.7	3.14851	3.20103	0.0274649
2018-12-04	0.80043	435.614	432.2	0.37991	0.115754	0.324668
2018-12-05	0.942851	429.103	425.1	-1.50593	-1.6564	0.164988
2018-12-06	0.533921	426.456	422.4	-0.618872	-0.63717	0.156664
2018-12-07	0.668759	416.421	411.8	-2.3812	-2.54149	0.0667974
2018-12-10	0.334185	433.148	428.9	3.93836	4.0686	0.110355
2018-12-11	0.585323	423.27	418.8	-2.30697	-2.38303	0.249303
2018-12-12	0.38235	428.901	425.4	1.32161	1.56364	0.185276
2018-12-13	0.412075	425.324	422.2	-0.837583	-0.755077	0.297784
2018-12-14	0.419902	426.716	421.8	0.326675	-0.0947867	0.120319
2018-12-17	1.24706	423.247	417.8	-0.816158	-0.952842	0.147924
2018-12-18	0.571341	413.14	415.8	-2.41699	-0.479847	0.196463
2018-12-19	0.62121	397.474	399.4	-3.86575	-4.0241	0.088727
2018-12-20	0.437162	400.59	398.1	0.780994	-0.326019	0.0374678
2018-12-21	0.967532	391.214	389.6	-2.3684	-2.15827	0.0992643
2018-12-24	1.73737	385.973	384.8	-1.34871	-1.23969	0.158025
2018-12-25	1.91907	358.118	355.6	-7.49057	-7.89172	0.0957074
2018-12-26	0.831273	358.583	357.3	0.129873	0.476926	0.251897
2018-12-27	0.637169	383.475	383.4	6.71143	7.05031	0.189756
2018-12-28	0.647072	376.807	379.1	-1.75405	-1.12788	0.14063
2019-01-02	1.79797	372.312	370.9	-1.20009	-2.18675	0.0809852
2019-01-03	0.942653	385.529	385.4	3.48826	3.83493	0.137817
2019-01-04	1.41881	398.283	398	3.25472	3.21702	0.125981
2019-01-07	0.769657	407.832	407.5	2.3691	2.35889	0.150034
2019-01-08	0.674056	405.867	405.5	-0.482956	-0.492006	0.172434
2019-01-09	0.743484	416.643	416.3	2.62045	2.62853	0.142452
2019-01-10	0.447765	422.225	421.5	1.33103	1.24136	0.185419
2019-01-11	0.182018	427.447	426.9	1.22898	1.273	0.163025
2019-01-14	0.777488	415.41	414.8	-2.85632	-2.87533	0.191261
2019-01-15	0.196118	416.973	416.3	0.375645	0.360968	0.126578
2019-01-16	0.208344	423.632	422.9	1.58432	1.57296	0.0981616
2019-01-17	0.172517	425.719	425.2	0.49127	0.54239	0.202417
2019-01-18	0.322084	432.182	432	1.5068	1.58659	0.138511
2019-01-21	0.460344	439.134	438.8	1.59587	1.56181	0.1109
2019-01-22	0.63483	434.812	434.5	-0.989039	-0.984778	0.143273
2019-01-23	0.369626	432.697	432.4	-0.487627	-0.484486	0.0842206
2019-01-24	0.474872	426.275	425.7	-1.49542	-1.56162	0.179375
2019-01-25	0.491424	431.221	430.8	1.15374	1.19091	0.0957951
2019-01-28	0.676123	422.548	422	-2.03179	-2.06386	0.188218
2019-01-29	0.477077	418.401	418.5	-0.986274	-0.832842	0.185327
2019-01-30	0.503813	424.97	425.1	1.55766	1.56475	0.0998214
2019-01-31	0.325086	430.753	431.6	1.35181	1.51748	0.124684
2019-02-01	0.360892	423.655	423.2	-1.66156	-1.96544	0.080222
2019-02-11	0.533755	430.144	429.6	1.5201	1.50097	0.139545
2019-02-12	0.344014	428.794	427.4	-0.314528	-0.51342	0.1049
2019-02-13	0.691325	435.694	432.5	1.59645	1.1862	0.171961
2019-02-14	0.287297	445.351	441.8	2.19212	2.1275	0.143346
2019-02-15	0.389971	448.752	444.3	0.760812	0.564272	0.151017
2019-02-18	0.758436	459.844	461.1	2.44187	3.71149	0.172084
2019-02-19	0.273692	460.519	461.2	0.146573	0.0216849	0.105988
2019-02-20	0.437381	455.88	456.4	-1.01252	-1.04622	0.170961
2019-02-21	0.318917	457.492	457.3	0.352956	0.197001	0.159192
2019-02-22	0.14598	456.821	456.8	-0.146646	-0.109397	0.116912
2019-02-25	1.27243	449.423	449	-1.63284	-1.72228	0.17712
2019-02-26	0.965939	433.718	433.1	-3.55684	-3.60542	0.157386
2019-02-27	0.568748	439.043	438.3	1.22028	1.1935	0.108156
2019-02-28	0.332378	440.527	439.7	0.337324	0.318907	0.174738
2019-03-01	0.358366	450.266	449.3	2.18681	2.15981	0.0863714
2019-03-04	0.328745	437.296	436.1	-2.92286	-2.98192	0.182832
2019-03-05	0.347835	435.465	434.5	-0.419657	-0.367563	0.177454
2019-03-06	1.81085	439.248	438.6	0.865089	0.939189	0.242886
2019-03-07	1.19859	440.852	440	0.364436	0.318689	0.185131
2019-03-08	0.639523	438.382	437	-0.561763	-0.684153	0.23587
2019-03-11	0.596566	441.199	439.7	0.640307	0.615948	0.181623
2019-03-12	0.580677	447.135	444.2	1.33648	1.01822	0.0931045
2019-03-13	0.269187	448.488	445.5	0.302226	0.292234	0.148246
2019-03-14	0.229084	454.325	452.7	1.2932	1.60324	0.244638
2019-03-15	0.369836	454.766	455	0.096866	0.506776	0.176105
2019-03-18	0.556733	452.093	452.8	-0.589399	-0.484689	0.19156
2019-03-19	0.317312	459.264	457.3	1.57366	0.98891	0.153047
2019-03-20	0.158637	458.767	457.5	-0.108188	0.0437254	0.169217
2019-03-21	0.226964	464.637	463.9	1.27121	1.38921	0.262402
2019-03-22	0.244494	461.207	460.9	-0.740863	-0.648791	0.186034
2019-03-25	0.266958	450.304	450.2	-2.39245	-2.34892	0.0643528
2019-03-26	0.139878	454.586	454.8	0.946443	1.01658	0.182502
2019-03-27	0.181591	458.183	458.8	0.788308	0.875662	0.158248
2019-03-28	0.22983	453.204	453.2	-1.09272	-1.22809	0.139243
2019-03-29	0.307641	457.664	457.9	0.979228	1.03173	0.101712
2019-04-01	0.247055	460.851	461.1	0.694014	0.696412	0.115876
2019-04-02	0.273965	469.422	470.2	1.84272	1.95432	0.128488
2019-04-03	0.251319	471.81	472.4	0.507506	0.466795	0.0732979
2019-04-04	0.170836	468.606	469	-0.681467	-0.722332	0.120883
2019-04-08	0.199875	476.193	476.1	1.60603	1.50251	0.0659152
2019-04-09	0.183968	477.807	478.2	0.338449	0.440114	0.189966
2019-04-10	0.168405	475.673	475.7	-0.447729	-0.524165	0.248569
2019-04-11	0.110726	479.885	480.1	0.88171	0.920701	0.184505
2019-04-12	0.117628	475.113	475.2	-0.99936	-1.02586	0.172128
2019-04-15	0.344415	472.142	471.8	-0.627457	-0.71806	0.152824
2019-04-16	0.344301	467.667	465.6	-0.952244	-1.32283	-0.00633824
2019-04-17	0.143084	474.69	472.1	1.49065	1.38639	0.203025
2019-04-18	0.0895708	472.771	472.6	-0.405231	0.105854	0.175769
2019-04-19	0.057657	475.834	475.9	0.64573	0.695838	0.129295
2019-04-22	1.45908	489.637	490.2	2.85959	2.96057	0.12871
2019-04-23	0.264933	497.63	498.3	1.61919	1.63888	0.101714
2019-04-24	0.0802504	496.163	497	-0.295173	-0.261228	0.2087
2019-04-25	0.483794	505.02	505.9	1.76935	1.7749	0.0847538
2019-04-26	0.0882299	497.274	498	-1.54561	-1.57389	0.0923366
2019-04-29	0.240522	482.108	482.8	-3.09724	-3.09976	0.178281
2019-04-30	0.272423	488.202	487.6	1.25594	0.989291	0.112973
2019-05-06	0.525162	471.554	472	-3.46944	-3.25164	0.0998808
2019-05-07	0.138006	484.495	485.2	2.70737	2.75822	0.139238
2019-05-08	0.124914	481.418	482.3	-0.637161	-0.599485	0.0924211
2019-05-09	0.206119	480.792	481.7	-0.130096	-0.124481	0.212001
2019-05-10	0.29948	486.569	487.7	1.19438	1.23789	0.13989
2019-05-13	0.362285	495.885	496.8	1.89645	1.84871	0.148512
2019-05-14	0.533053	494.851	496.3	-0.208613	-0.100695	0.260731
2019-05-15	0.166462	499.251	500.9	0.885206	0.92259	0.180638
2019-05-16	0.473571	505.51	506.5	1.2458	1.11178	0.127186
2019-05-17	0.817844	510.208	512	0.925086	1.08003	0.170189
2019-05-20	0.217432	518.318	520.5	1.57707	1.64653	0.192858
2019-05-21	0.301731	508.254	508.9	-1.96074	-2.25384	0.140536
2019-05-22	0.234668	503.082	504.7	-1.02279	-0.828734	0.141992
2019-05-23	0.2616	492.142	493	-2.19855	-2.3455	0.134943
2019-05-24	0.767032	471.495	472.5	-4.28592	-4.24714	0.22544
2019-05-27	0.441156	469.296	469.7	-0.467565	-0.594355	0.192883
2019-05-28	0.549592	474.8	476.9	1.166	1.52126	0.169299
2019-05-29	0.347092	472.983	473.8	-0.383506	-0.652153	0.14412
2019-05-30	0.235691	474.703	476.1	0.363096	0.484262	0.131984
2019-05-31	0.548157	448.296	447.7	-5.72349	-6.15046	0.180716
2019-06-03	0	430.141	429.6	-4.13418	-4.12688	0.184269
2019-06-04	1.29019	423.135	422.5	-1.64213	-1.66651	0.123715
2019-06-05	0.693642	425.729	425	0.611289	0.589972	0.082729
2019-06-06	1.08789	416.921	416.2	-2.09079	-2.09233	0.100384
2019-06-10	0.553569	435.077	434.8	4.2627	4.37202	0.136865
2019-06-11	0.658576	431.927	431	-0.726574	-0.877807	0.199194
2019-06-12	0.570044	423.94	423	-1.86661	-1.87359	0.0289865
2019-06-13	5.63027	428.106	427.7	0.977983	1.10498	0.105903
2019-06-14	1.36083	426.396	425.7	-0.400374	-0.468714	0.18497
2019-06-17	0.778509	426.143	426	-0.0593287	0.0704473	0.210644
2019-06-18	0.852821	413.153	413.5	-3.09553	-2.97818	0.114126
2019-06-19	0.474911	424.479	424.8	2.70433	2.6961	0.141208
2019-06-20	1.80727	432.453	433	1.86111	1.91193	0.0393473
2019-06-21	1.09748	438.937	439.5	1.48829	1.49	0.15945
2019-06-24	0.246092	447.11	447.6	1.84492	1.82623	0.151477
2019-06-25	1.08594	439.533	440	-1.70937	-1.71252	0.175174
2019-06-26	0.355902	449.364	450.1	2.21223	2.26951	0.16234
2019-06-27	0.233413	447.006	447.9	-0.526212	-0.489979	0.261527
2019-06-28	0.863191	443.612	443.5	-0.762126	-0.987219	0.176958
2019-07-01	0.527696	451.409	451.6	1.74226	1.8099	0.173834
2019-07-02	0.617933	445.136	444.2	-1.39928	-1.65219	0.248851
2019-07-03	1.04458	429.421	427.7	-3.59425	-3.78529	0.195644
2019-07-04	0.993719	430.931	430.4	0.350973	0.629299	0.183959
2019-07-05	0.232879	433.448	432.1	0.582408	0.394203	0.243973
2019-07-08	0.228928	442.805	441.7	2.13574	2.19739	0.150711
2019-07-09	0.528038	441.783	441.3	-0.231	-0.0906002	0.159776
2019-07-10	0.203842	444.007	443.8	0.502084	0.564909	0.182415
2019-07-11	0.753481	461.86	461.6	3.94213	3.93247	0.127454
2019-07-12	0.447116	458.916	458.2	-0.639311	-0.739295	0.155901
2019-07-15	0.446586	455.152	454.5	-0.823597	-0.810786	0.228036
2019-07-16	0.459818	453.398	451.6	-0.386132	-0.640108	0.161873
2019-07-17	0.347898	439.471	436.2	-3.12004	-3.4696	0.105186
2019-07-18	0.390619	434.912	430.5	-1.04267	-1.31535	0.0673628
2019-07-19	0.695707	430.397	431.4	-1.04364	0.208841	0.162673
2019-07-22	0.491676	433.222	434.7	0.654365	0.76204	0.291924
2019-07-23	0.205554	435.807	436.8	0.594826	0.481929	0.154909
2019-07-24	0.310332	439.185	440.5	0.77208	0.843502	0.239906
2019-07-25	0.124824	439.788	440.6	0.137251	0.0226989	0.116776
2019-07-26	0.235677	443.543	444.2	0.850241	0.813748	0.127078
2019-07-29	0.135642	439.309	439.2	-0.959217	-1.132	0.161424
2019-07-30	0.225972	443.515	444.1	0.952904	1.10949	0.0912662
2019-07-31	0.268172	447.362	446.4	0.863514	0.516565	0.200973
2019-08-01	0.331836	444.327	442.9	-0.680621	-0.78714	0.242358
2019-08-02	0.710472	429.844	428.4	-3.31396	-3.32867	0.187705
2019-08-05	0.805278	433.908	433	0.941111	1.06804	0.206585
2019-08-06	0.835954	430.897	430.5	-0.696414	-0.57904	0.0840792
2019-08-07	0.473858	419.601	419.1	-2.65641	-2.68378	0.230875
2019-08-08	0.524821	413.732	413.5	-1.40858	-1.3452	0.270362
2019-08-09	0.409834	411.969	412.2	-0.426935	-0.314885	0.148425
2019-08-12	0.332909	417.726	417.9	1.38774	1.37335	0.209887
2019-08-13	0.148912	417.448	418	-0.0665969	0.0239263	0.156701
2019-08-14	0.161551	430.03	431.6	2.96936	3.20178	0.195983
2019-08-15	0.375038	420.816	422.4	-2.16581	-2.15465	0.19342
2019-08-16	0.473899	420.234	424.6	-0.138446	0.519482	0.187582
2019-08-19	0.490912	426.636	432	1.51204	1.7278	0.165324
2019-08-20	0.247524	427	427	0.0851885	-1.16416	0.0960295
2019-08-21	0.23165	426.713	426.4	-0.0671889	-0.140614	0.152538
2019-08-22	0.30249	425.709	425.7	-0.235588	-0.1643	0.121916
2019-08-23	0.157995	427	427.1	0.302753	0.328331	0.279943
2019-08-26	0.187789	421.822	422.1	-1.21989	-1.17759	0.164904
2019-08-27	0.262702	421.622	421.8	-0.0475194	-0.0710985	0.235483
2019-08-28	0.292002	426.991	427.3	1.26542	1.29551	0.19376
2019-08-29	0.274038	430.142	430.4	0.735245	0.722867	0.145035
2019-08-30	0.467695	437.291	439.5	1.64819	2.09227	0.174195
2019-09-02	0.238393	429.308	431.5	-1.84243	-1.83702	0.113666
2019-09-03	0.425261	427.707	429.6	-0.373647	-0.441297	0.151707
2019-09-04	0.226285	427.058	429.9	-0.151621	0.069808	0.123698
2019-09-05	1.00747	436.43	439	2.17065	2.09468	0.123643
2019-09-06	0.425664	440.12	443.3	0.842011	0.974733	0.19671
2019-09-09	0.38693	446.38	450.5	1.4123	1.61113	0.284291
2019-09-10	0.918219	448.086	455.9	0.381457	1.19154	0.179481
2019-09-11	0.138006	449.151	448.9	0.237462	-1.54733	0.157845
2019-09-12	0.358618	436.918	436.5	-2.76138	-2.80118	0.16449
2019-09-16	1.64957	470.271	470.3	7.35631	7.45824	0.125137
2019-09-17	1.51253	489.884	489.9	4.08603	4.08305	0.163593
2019-09-18	0.950363	469.666	470.6	-4.2147	-4.01928	0.162083
2019-09-19	0.531705	458.202	458.4	-2.47119	-2.62663	0.0925897
2019-09-20	0.284628	460.642	463.9	0.531103	1.19268	0.180758
2019-09-23	0.322866	462.677	466.5	0.440802	0.558901	0.0996869
2019-09-24	0.0991475	458.574	462	-0.890707	-0.969313	0.168055
2019-09-25	0.353366	450.161	452.6	-1.85168	-2.05562	0.116931
2019-09-26	0.26618	447.963	450.5	-0.489421	-0.465066	0.247241
2019-09-27	0.272336	446.027	448.5	-0.433294	-0.44494	0.195825
2019-09-30	0.329464	444.573	447	-0.326455	-0.335009	0.140762
2019-10-08	0.488168	437.54	440	-1.59466	-1.57839	0.114896
2019-10-09	1.05624	445.751	449.3	1.85924	2.09161	0.0504877
2019-10-10	0.46199	445.704	450.4	-0.0104997	0.244526	0.0593269
2019-10-11	3.17554	462.233	467.2	3.64145	3.66214	0.0938649
2019-10-14	0.643349	468.435	474.3	1.33291	1.50826	0.111274
2019-10-15	0.486846	457.673	463.7	-2.32437	-2.26022	0.108704
2019-10-16	0.602408	455.147	462.2	-0.553473	-0.324009	0.132064
2019-10-17	1.44556	443.263	444	-2.64561	-4.01731	0.136109
2019-10-18	0.586208	446.536	448.5	0.73554	1.00841	0.223788
2019-10-21	0.433502	444.454	446.1	-0.467256	-0.536554	0.126549
2019-10-22	0.274277	440.152	442.3	-0.972553	-0.855476	0.106675
2019-10-23	0.148697	441.864	443.6	0.388156	0.293487	0.185315
2019-10-24	0.191726	446.82	448.4	1.11521	1.07624	0.137581
2019-10-25	0.137706	449.813	451.7	0.667812	0.733255	0.120113
2019-10-28	0.159334	454.135	456.3	0.956124	1.01322	0.189112
2019-10-29	0.166523	452.705	454.9	-0.315271	-0.307287	0.0900981
2019-10-30	0.190998	450.386	452.6	-0.513615	-0.506888	0.115114
2019-10-31	0.14723	447.688	449.3	-0.600888	-0.731792	0.090799
2019-11-01	0.211782	441.628	443.6	-1.3628	-1.27676	0.105644
2019-11-04	0.145605	447.938	450.2	1.4186	1.47687	0.214538
2019-11-05	0.190765	456.224	458.7	1.83287	1.87045	0.169732
2019-11-06	0.102713	455.64	458	-0.128089	-0.152722	0.132736
2019-11-07	0.0655249	452.089	453.8	-0.782374	-0.921261	0.11589
2019-11-08	0.32412	450.45	451.6	-0.363087	-0.485974	0.107627
2019-11-11	0.234953	450.673	452.3	0.0493384	0.154884	0.21108
2019-11-12	0.304512	455.877	457.2	1.14821	1.07753	0.11075
2019-11-13	0.251231	449.641	450.1	-1.37735	-1.56512	0.199688
2019-11-14	0.78607	455.139	455.6	1.21543	1.21455	0.269376
2019-11-15	0.35824	449.569	449.6	-1.23148	-1.32569	0.121609
2019-11-18	0.374112	454.986	455.4	1.19777	1.28179	0.150486
2019-11-19	0.14027	452.383	453.1	-0.573837	-0.50633	0.192629
2019-11-20	0.295316	443.278	443.3	-2.03321	-2.18661	0.21569
2019-11-21	0.123419	450.773	452.4	1.6767	2.032	0.11013
2019-11-22	0.180666	456.958	458.9	1.36278	1.42656	0.14375
2019-11-25	0.271358	461.468	463.3	0.982101	0.954247	0.183505
2019-11-26	0.189643	458.33	460.2	-0.682196	-0.671361	0.169743
2019-11-27	0.134945	461.235	463.3	0.631649	0.671361	0.124899
2019-11-28	0.0821335	459.841	461.8	-0.302494	-0.32429	0.12661
2019-11-29	0.0700977	461.366	463.5	0.331087	0.367449	0.126541
2019-12-02	0.160473	449.769	451.5	-2.5458	-2.6231	0.212865
2019-12-03	0.0890801	447.738	450.5	-0.452632	-0.22173	0.132039
2019-12-04	0.23354	447.091	448.7	-0.144542	-0.400356	0.110105
2019-12-05	0.14131	454.134	455.7	1.56282	1.54802	0.0586052
2019-12-06	0.0999557	456.443	458	0.507196	0.503449	0.16087
2019-12-09	0.138305	465.325	467.9	1.92736	2.13854	0.160229
2019-12-10	0.0738283	466.334	466.7	0.216474	-0.256794	0.105841
2019-12-11	0.0773125	464.359	465.4	-0.424351	-0.27894	0.0144012
2019-12-12	0.0856832	464.152	466.4	-0.0445444	0.214638	0.197917
2019-12-13	0.0432703	464.352	466.2	0.0429939	-0.0428908	0.314315
2019-12-16	0.0585449	471.419	470.9	1.51057	1.0031	0.240203
2019-12-17	0.139922	471.407	470.7	-0.0026516	-0.0424809	0.341343
2019-12-18	0.0870729	472.882	473.6	0.312532	0.614214	0.403587
2019-12-19	0.031924	476.744	478.5	0.81323	1.02931	0.358318
2019-12-20	0.0786401	478.544	480.2	0.376829	0.354647	0.402355
2019-12-23	0.0773057	475.416	476.8	-0.655711	-0.710557	0.248064
2019-12-24	0.0823756	478.974	480.4	0.745527	0.752197	0.347371
2019-12-25	0.178595	482.847	484.2	0.805352	0.787895	0.316444
2019-12-26	0.0617381	483.207	484.8	0.07453	0.123839	0.34129
2019-12-27	0.108352	487.896	489.6	0.965714	0.98523	0.290097
2019-12-30	0.111527	487.248	489.3	-0.13278	-0.0612933	0.152902
2020-01-02	0.0905283	480.787	482.5	-0.270046	-0.207039	0.186596
2020-01-03	1.97396	497.982	499.7	3.51406	3.5027	0.108298
2020-01-06	0.335122	513.312	516.1	3.03191	3.22926	0.298047
2020-01-07	0.579951	499.813	502.2	-2.6649	-2.73021	0.246945
2020-01-08	3.27778	505.526	508.1	1.13648	1.16798	0.0847426
2020-01-09	0.496149	479.017	481.5	-5.38636	-5.3772	0.201254
2020-01-10	0.206374	476.954	479.1	-0.431604	-0.499689	0.161664
2020-01-13	0.245683	474.993	476.9	-0.412062	-0.460252	0.268376
2020-01-14	0.791027	463.258	465.4	-2.50147	-2.44096	0.141921
2020-01-15	0.214626	461.168	463.3	-0.452216	-0.452246	0.117391
2020-01-16	0.151556	461.406	463.6	0.0515298	0.0647319	0.123201
2020-01-17	0.182935	462.278	464	0.188939	0.0862441	0.257279
2020-01-20	0.19182	464.248	466	0.425116	0.430108	0.215253
2020-01-21	0.605997	459.839	460.9	-0.954225	-1.10045	0.0579038
2020-01-22	0.338163	458.962	459.8	-0.190858	-0.238949	0.163215
2020-01-23	0.481918	446.841	447.2	-2.67637	-2.77857	0.147819
2020-02-03	0	414.101	415.5	-7.60929	-7.35233	0.0997379
2020-02-04	1.3292	399.918	397.5	-3.48508	-4.42877	0.240685
2020-02-05	0.974198	398.429	395.8	-0.373172	-0.42859	-0.0480246
2020-02-06	1.02599	408.452	409.1	2.48473	3.30506	0.016203
2020-02-07	0.35071	403.828	404.9	-1.13863	-1.03195	0.0151803
2020-02-10	0.392641	399.391	399.9	-1.10492	-1.24256	0.170808
2020-02-11	0.362515	397.203	397.8	-0.549366	-0.526515	0.0957293
2020-02-12	0.530774	402.602	403.3	1.3502	1.37313	0.0496968
2020-02-13	0.35986	405.498	406.1	0.716721	0.691873	0.0853934
2020-02-14	0.199978	408.236	408.2	0.673097	0.515782	0.198705
2020-02-17	0.179232	411.24	410.4	0.732935	0.537504	0.100019
2020-02-18	0.251831	407.753	406	-0.851417	-1.07791	0.154381
2020-02-19	0.54217	414.794	413.5	1.71209	1.83044	0.26342
2020-02-20	0.252701	420.755	419.6	1.4267	1.46444	0.0953221
2020-02-21	0.460649	416.564	415.4	-1.00097	-1.006	0.0765728
2020-02-24	0.204492	402.761	400.2	-3.3697	-3.72775	0.180342
2020-02-25	0.378265	402.401	399.3	-0.0893982	-0.225141	0.0600523
2020-02-26	0.468966	386.403	382.4	-4.0568	-4.32458	0.113785
2020-02-27	0.676581	373.402	368.7	-3.42255	-3.64839	0.130805
2020-02-28	1.49847	358.691	353.5	-4.01949	-4.20998	0.108183
2020-03-02	2.83738	366.836	361.8	2.24536	2.32081	0.0414737
2020-03-03	1.67062	376.24	370.7	2.53142	2.43015	0.000499939
2020-03-04	0.61855	374.713	375.1	-0.406897	1.17995	0.0565858
2020-03-05	0.315367	373.761	373.7	-0.254304	-0.373932	0.114617
2020-03-06	3.53682	358.405	357.3	-4.1954	-4.48776	0.178759
2020-03-09	0	338.937	338.1	-5.58483	-5.52341	0.105072
2020-03-10	0	308.825	307.6	-9.30385	-9.45415	0.0808428
2020-03-11	9.63763	279.846	275	-9.85359	-11.2029	0.132074
2020-03-12	5.45351	267.145	261.1	-4.6449	-5.18676	-0.0187263
2020-03-13	20.9482	273.463	267.1	2.33762	2.27196	0.257748
2020-03-16	10.302	254.775	248.2	-7.0787	-7.33882	-0.0605322
2020-03-17	6.10551	253.11	246.5	-0.655663	-0.687288	0.20374
2020-03-18	3.89867	242.982	236.8	-4.08368	-4.01461	0.246987
2020-03-19	22.6227	237.799	229.7	-2.1562	-3.04418	0.0861083
2020-03-20	5.94339	254.07	244.9	6.61865	6.40759	0.168489
2020-03-23	13.5147	251.157	242.9	-1.15332	-0.820013	-0.04304
2020-03-24	4.96035	263.311	254.3	4.72591	4.58648	0.0978744
2020-03-25	1.33403	268.519	259.3	1.95851	1.9471	0.145501
2020-03-26	1.77669	263.931	253.2	-1.72343	-2.3806	0.135285
2020-03-27	4.39427	260.616	249.4	-1.26385	-1.51217	0.0524968
2020-03-30	6.25054	258.285	252	-0.898675	1.03711	0.0252592
2020-03-31	5.66516	272.02	265.3	5.18124	5.14322	0.140767
2020-04-01	1.92087	269.014	262.2	-1.11114	-1.17537	0.127559
2020-04-02	9.54471	296.791	289	9.82648	9.73191	0.00890448
2020-04-03	12.4867	291.275	283.5	-1.87603	-1.92146	0.112397
2020-04-07	0.703529	304.984	297.7	4.59918	4.88741	-0.0885607
2020-04-08	1.66298	300.871	292.8	-1.35777	-1.65965	0.265993
2020-04-09	0.932765	308.541	301.6	2.51738	2.96119	0.0769333
2020-04-10	1.26303	298.688	290	-3.24548	-3.92207	0.153178
2020-04-13	3.48165	295.034	285.1	-1.23096	-1.70409	0.0879187
2020-04-14	3.71523	291.532	280.8	-1.19405	-1.51973	0.0836439
2020-04-15	2.81037	287.7	274.5	-1.32318	-2.26914	0.219901
2020-04-16	8.66875	276.817	258.6	-3.85627	-5.96688	0.233906
2020-04-17	12.9724	271.946	253.7	-1.77539	-1.913	0.14251
2020-04-20	3.51947	262.177	242.8	-3.65826	-4.39144	0.190575
2020-04-21	5.94481	250.434	229.2	-4.58244	-5.76431	0.0988006
2020-04-22	0	231.423	210.6	-7.89465	-8.46344	0.100339
2020-04-23	31.4459	254.344	227.5	9.44395	7.71896	0.135728
2020-04-24	9.37731	258.817	231.1	1.74347	1.57003	0.0498669
2020-04-27	6.71294	246.823	215.2	-4.74501	-7.12827	0.228011
2020-04-28	13.2007	251.104	206.6	1.71949	-4.07833	0.183629
2020-04-29	10.4621	263.625	224.5	4.86604	8.30912	0.276261
2020-04-30	5.2347	266.602	229	1.12274	1.98463	0.0787802
2020-05-06	3.42252	279.403	246.4	4.69001	7.32342	0.210656
2020-05-07	1.25957	277.195	247.2	-0.793503	0.324149	0.191666
2020-05-08	2.26085	277.771	248.6	0.207472	0.564745	0.15181
2020-05-11	0.665957	277.061	243.3	-0.255789	-2.15499	0.205797
2020-05-12	1.67375	271.552	253.2	-2.00848	3.98844	0.181917
2020-05-13	1.1482	269.992	251.3	-0.576021	-0.753225	0.142784
2020-05-14	2.26219	265.653	245.3	-1.62018	-2.41655	0.100796
2020-05-15	1.86709	277.06	259.5	4.20431	5.62748	0.137876
2020-05-18	0.704021	283.727	267.6	2.37791	3.07366	0.194061
2020-05-19	5.04122	283.451	267.4	-0.0972533	-0.0747664	0.157327
2020-05-20	0.769729	285.059	268.6	0.565585	0.447762	0.224578
2020-05-21	0.582282	293.661	278.2	2.97285	3.5117	0.177969
2020-05-22	4.47599	283.512	265.7	-3.51709	-4.59724	0.144096
2020-05-25	2.86624	288.523	271.7	1.75214	2.23307	0.226262
2020-05-26	0.499912	293.116	274.8	1.57916	1.1345	0.160781
2020-05-27	0.639529	292.483	272.8	-0.216189	-0.730463	0.144272
2020-05-28	0.542273	291.732	273.1	-0.257063	0.10991	0.219131
2020-05-29	0.245762	293.854	275.2	0.724952	0.766008	0.0986234
2020-06-01	0.440179	296.548	278.1	0.912469	1.04827	0.179211
2020-06-02	0.232805	300.722	278.6	1.39778	0.17963	0.236401
2020-06-03	1.05452	310.376	290.6	3.15992	4.21707	0.105046
2020-06-04	3.85988	302.783	280.4	-2.4771	-3.57306	0.130464
2020-06-05	0.837348	306.976	284.9	1.37545	1.59211	0.205981
2020-06-08	1.28038	317.018	295.7	3.21899	3.72072	0.100358
2020-06-09	1.40806	312.005	289.2	-1.59403	-2.22269	0.198173
2020-06-10	0.600388	309.188	286.3	-0.907036	-1.00783	0.163226
2020-06-11	1.21813	304.569	281.5	-1.50522	-1.69078	0.190217
2020-06-12	1.59445	290.692	266	-4.66324	-5.66361	0.0112787
2020-06-15	1.4077	287.866	260.6	-0.97685	-2.05096	0.0750883
2020-06-16	1.42222	302.568	290.2	4.98096	10.7584	0.272642
2020-06-17	0.924895	306.08	294.6	1.15405	1.50482	0.116335
2020-06-18	0.473743	306.898	295.3	0.266894	0.237328	0.122579
2020-06-19	0.531435	310.548	299.3	1.18234	1.34546	0.147816
2020-06-22	0.930363	309.499	297.3	-0.338168	-0.670468	0.166442
2020-06-23	0.609978	311.094	298.6	0.514025	0.436316	0.221969
2020-06-24	0.305528	312.023	299	0.297986	0.133869	0.249853
2020-06-29	0.905132	298.623	285.7	-4.38947	-4.55013	0.112226
2020-06-30	0.384317	305.021	292.4	2.11994	2.31804	0.0827566
2020-07-01	0.342218	308.295	293.3	1.06768	0.307325	0.173572
2020-07-02	0.991873	312.318	298.2	1.29651	1.65684	0.111403
2020-07-03	0.317345	312.645	297.8	0.104582	-0.134228	0.0967453
2020-07-06	0.3385	314.384	298.7	0.554585	0.30176	0.0134562
2020-07-07	0.4313	312.289	295.9	-0.668421	-0.941817	0.0916947
2020-07-08	1.0573	314.534	298.7	0.716281	0.941817	0.0951651
2020-07-09	0.128697	315.618	298.9	0.344012	0.0669344	0.0787027
2020-07-10	0.889054	309.411	292.1	-1.98628	-2.30129	0.22875
2020-07-13	0.248581	313.562	295.5	1.3325	1.15726	0.0556231
2020-07-14	0.674252	310.724	292.3	-0.908917	-1.08882	0.0999673
2020-07-15	0.318231	313.374	294.6	0.849134	0.783783	0.00716663
2020-07-16	1.16581	307.935	301.5	-1.75086	2.31515	0.137552
2020-07-17	0.640518	307.74	300.7	-0.0633776	-0.265693	0.149357
2020-07-20	0.430079	301.277	293.3	-2.12252	-2.49171	0.00482492
2020-07-21	0.771398	307.134	299.4	1.9254	2.05845	0.127697
2020-07-22	0.567217	309.28	301.3	0.696353	0.632597	0.145277
2020-07-23	0.51911	309.2	301.1	-0.0259022	-0.0664011	0.0842268
2020-07-24	0.721303	304.131	295.8	-1.65311	-1.77589	0.078372
2020-07-27	0.628202	303.358	294.8	-0.254392	-0.338639	0.185996
2020-07-28	0.565697	300.845	291.9	-0.831745	-0.988588	0.116253
2020-07-29	0.69183	299.579	291.1	-0.421635	-0.274443	-0.00841962
2020-07-30	0.208102	299.675	290.9	0.0317061	-0.0687285	0.159914
2020-07-31	0.817939	295.704	286.1	-1.33366	-1.66382	0.105495
2020-08-03	0.638064	293.74	279.7	-0.666597	-2.26238	0.0486863
2020-08-04	0.54602	295.522	281.3	0.604725	0.570412	0.173547
2020-08-05	0.295851	294.314	280	-0.409573	-0.463211	0.180874
2020-08-06	3.66047	296.8	282.9	0.841433	1.03039	0.160244
2020-08-07	0.454537	296.44	281.8	-0.121435	-0.389588	0.067546
2020-08-10	0.392006	298.917	284.3	0.832009	0.883242	0.150361
2020-08-11	0.474553	300.088	285.3	0.390849	0.351124	0.192473
2020-08-12	1.21842	299.307	284.2	-0.260363	-0.386304	0.134032
2020-08-13	0.148444	298.876	282.7	-0.144069	-0.529195	0.185648
2020-08-14	0.307611	298.357	282.3	-0.173935	-0.141593	0.139202
2020-08-17	0.189314	296.738	289.3	-0.544184	2.44939	0.136932
2020-08-18	1.6751	292.947	284.1	-1.28572	-1.81379	0.239124
2020-08-19	0.36898	297.895	288.8	1.67484	1.64081	0.0913261
2020-08-20	0.188506	298.216	288.8	0.107933	0	0.184829
2020-08-21	0.245493	296.12	286.3	-0.705327	-0.869419	0.16275
2020-08-24	0.271677	298.565	288.7	0.822221	0.834787	0.137428
2020-08-25	0.504725	303.527	293.3	1.64836	1.58079	0.195767
2020-08-26	0.212211	304.584	294.4	0.347371	0.374341	0.0394442
2020-08-27	0.0931777	305.37	294.9	0.257758	0.169693	0.1451
2020-08-28	0.291899	303.118	293.6	-0.740133	-0.441802	0.213644
2020-08-31	0.636467	307.802	298	1.53336	1.48752	0.149775
2020-09-01	0.331146	309.018	294.8	0.394378	-1.07963	0.136182
2020-09-02	0.147969	307.124	292.7	-0.614795	-0.714897	0.0996167
2020-09-03	0.369561	301.027	285.8	-2.00513	-2.38559	0.14166
2020-09-04	0.488967	299.993	284.4	-0.344215	-0.491057	0.12952
2020-09-07	1.30306	289.49	272.5	-3.56384	-4.27431	0.149776
2020-09-08	0.590831	287.054	269.1	-0.844937	-1.25556	0.140416
2020-09-09	0	268.803	251	-6.56931	-6.96301	0.152293
2020-09-10	0.914705	271.688	248.2	1.06774	-1.12181	-0.0538342
2020-09-11	1.70009	267.669	259.8	-1.49047	4.56772	0.115001
2020-09-14	0.611776	270.798	262	1.16231	0.84324	0.122027
2020-09-15	0.657569	269.896	260.7	-0.333757	-0.497418	0.18799
2020-09-16	2.01337	279.066	270.6	3.34142	3.72714	0.231952
2020-09-17	1.19225	278.983	270	-0.0296748	-0.221976	0.140352
2020-09-18	0.829638	286.426	277.8	2.63286	2.84795	0.211167
2020-09-21	1.04829	285.621	276.7	-0.281655	-0.396754	0.160834
2020-09-22	2.30793	273.315	264.8	-4.40416	-4.39591	0.085567
2020-09-23	1.08484	274.026	265	0.260131	0.0755002	0.172309
2020-09-24	2.58216	274.017	261.7	-0.00357636	-1.2531	0.0527586
2020-09-25	1.03399	279.102	266.7	1.83883	1.89256	0.270182
2020-09-28	1.09353	276.033	262.3	-1.10551	-1.66355	-0.0809601
2020-09-29	0.73509	279.57	265.6	1.27301	1.25025	-0.0564117
2020-09-30	1.42078	269.594	254.7	-3.63349	-4.1905	-0.102008
2020-10-09	1.00723	280.026	264.5	3.7966	3.77549	-0.189102
2020-10-12	0.375122	278.642	262.8	-0.495608	-0.644796	-0.174458
2020-10-13	1.20021	276.195	259.7	-0.882031	-1.18662	-0.0679997
2020-10-14	0.343328	274.241	257.1	-0.709986	-1.0062	-0.047901
2020-10-15	0.629712	278.092	272.9	1.39454	5.96403	0.00281308
2020-10-16	0.821375	277.076	271.4	-0.366088	-0.551168	-0.0694818
2020-10-19	0.936878	278.014	271.6	0.338179	0.0736648	-0.0525507
2020-10-20	0.788991	277.525	270.7	-0.176297	-0.33192	-0.00353821
2020-10-21	0.445406	277.231	269.8	-0.106101	-0.333025	-0.0595464
2020-10-22	0.579152	274.432	266.7	-1.01469	-1.15565	-0.0293254
2020-10-23	0.544933	273.62	265.3	-0.296213	-0.526317	-0.0736508
2020-10-26	0.530856	264.869	255.8	-3.25045	-3.64654	-0.0958246
2020-10-27	1.02535	265.727	256.4	0.323372	0.234284	0.0291729
2020-10-28	1.73284	261.801	252	-1.48863	-1.73096	0.00951002
2020-10-29	2.86895	247.213	237.7	-5.73324	-5.84197	-0.0611089
2020-10-30	10.4784	234.832	223.7	-5.13821	-6.07035	-0.124366
2020-11-02	2.01442	231.04	221	-1.628	-1.21432	-0.114627
2020-11-03	1.39538	242.545	229.3	4.85969	3.68685	-0.109898
2020-11-04	2.21505	252.728	238.2	4.11298	3.80795	-0.0637793
2020-11-05	0.975784	248.053	234.2	-1.8673	-1.69352	-0.140164
2020-11-06	2.05556	245.37	230.7	-1.08731	-1.50573	-0.08029
2020-11-09	0.78689	250.993	237.2	2.26561	2.77855	-0.144248
2020-11-10	1.25465	262.268	248.1	4.39411	4.49282	-0.0903085
2020-11-11	1.06936	272.017	255.9	3.64992	3.09549	-0.0974317
2020-11-12	1.29129	268.429	251.9	-1.328	-1.57546	-0.04197
2020-11-13	1.25491	265.101	257.2	-1.24759	2.08218	-0.0241673
2020-11-16	1.69692	267.856	260.8	1.03383	1.38998	-0.0644783
2020-11-17	0.766216	267.48	259.8	-0.140398	-0.384173	-0.0996682
2020-11-18	1.16963	267.417	259.7	-0.0234064	-0.0384986	-0.012654
2020-11-19	0.699628	268.671	260.9	0.467909	0.461007	-0.0736836
2020-11-20	0.540969	268.863	260.6	0.0714372	-0.115053	-0.0360593
2020-11-23	0.92759	275.541	267.9	2.45344	2.76271	-0.129511
2020-11-24	4.69422	289.176	281.4	4.82976	4.91634	0.497786
2020-11-25	1.908	299.512	289.8	3.512	2.94139	0.00932032
2020-11-26	2.01284	299.259	288.5	-0.0844729	-0.449594	0.237281
2020-11-27	2.50853	298.997	289.1	-0.0878888	0.207756	0.301711
2020-11-30	3.80612	293.043	281.6	-2.01132	-2.6285	-0.123213
2020-12-01	0.841311	300.167	286.7	2.4021	1.79487	-0.0132516
2020-12-02	2.03615	297.583	284.1	-0.86458	-0.911008	0.474646
2020-12-03	1.50074	300.541	286.8	0.989167	0.945882	0.483038
2020-12-04	6.10446	309.112	295.9	2.81169	3.12365	0.0686412
2020-12-07	1.21917	308.382	293.9	-0.236472	-0.678199	-0.0728854
2020-12-08	2.98531	298.868	283.6	-3.13367	-3.56748	-0.0346012
2020-12-09	2.64576	300.732	284.8	0.621917	0.422238	-0.0660783
2020-12-10	0.738674	299.304	282.6	-0.476139	-0.775471	-0.0434711
2020-12-11	3.22936	306.034	288.3	2.22381	1.99691	-0.178663
2020-12-14	1.11702	310.667	304.9	1.50241	5.59822	-0.0845941
2020-12-15	0.963828	306.947	300.5	-1.20449	-1.45361	-0.0121866
2020-12-16	0.565582	307.761	301.8	0.264874	0.431679	-0.0726359
2020-12-17	1.64968	319.184	314.7	3.64429	4.18553	-0.00750789
2020-12-18	2.41133	319.338	315.4	0.0483303	0.222187	0.0214023
2020-12-21	1.4725	313.967	308.8	-1.69622	-2.11479	-0.0358683
2020-12-22	4.43984	300.937	295.2	-4.23872	-4.50407	-0.06223
2020-12-23	3.63348	297.177	291.4	-1.25737	-1.29562	-0.0633962
2020-12-24	1.76295	312.323	307.2	4.97097	5.28021	-0.0824746
2020-12-25	0.85295	315.42	309.6	0.986781	0.778214	0.0555907
2020-12-28	1.50389	312.652	306.6	-0.881433	-0.973718	-0.119731
2020-12-29	1.70329	311.523	305	-0.361854	-0.523219	-0.171857
2020-12-30	0.986694	311.784	305.1	0.0838431	0.0327815	-0.0520384
2021-01-04	3.4124	326.03	320.1	5.03872	5.92003	0.143818
2021-01-05	0.987805	317.688	311.1	-2.59187	-2.8519	-0.0954785
2021-01-06	1.02745	329.839	323.7	3.75334	3.97028	-0.138884
2021-01-07	1.61252	340.861	335.3	3.28713	3.52085	-0.163874
2021-01-08	3.31112	343.474	336.5	0.763723	0.35725	-0.120396
2021-01-11	4.24709	333.111	325.7	-3.06365	-3.26214	-0.185798
2021-01-12	1.80888	344.123	336.9	3.25243	3.38094	-0.156522
2021-01-13	2.38238	350.172	350.3	1.74239	3.90038	-0.0998692
2021-01-14	1.34055	343.722	342.4	-1.85895	-2.28103	-0.100644
2021-01-15	3.4068	342.303	339.4	-0.413659	-0.880029	-0.100057
2021-01-18	0.988523	336.725	333	-1.64306	-1.90369	-0.0994262
2021-01-19	1.33459	338.185	334.3	0.432592	0.38963	-0.0481155
2021-01-20	1.12325	345.402	342.7	2.11162	2.48166	-0.0885856
2021-01-21	0.745384	343.302	340	-0.609756	-0.790981	-0.0653378
2021-01-22	1.12222	335.823	332.3	-2.20272	-2.29074	-0.0353673
2021-01-25	1.26373	336.006	332.1	0.0545079	-0.0602047	-0.178986
2021-01-26	0.864691	332.176	328	-1.14647	-1.24225	-0.0979936
2021-01-27	0.504828	338.554	335	1.90196	2.11169	-0.0930404
2021-01-28	0.659418	336.664	333.3	-0.559791	-0.508755	-0.095464
2021-01-29	0.842809	338.498	335	0.543278	0.508755	-0.17429
2021-02-01	0.748208	341.126	336.3	0.773372	0.387309	-0.225266
2021-02-02	0.776283	351.744	346.8	3.06509	3.07446	-0.166899
2021-02-03	0.576411	352.019	347.1	0.0782934	0.0864678	-0.154544
2021-02-04	1.50589	362.406	357.5	2.90786	2.95224	-0.1586
2021-02-05	0.92996	364.079	358.1	0.46052	0.167691	-0.157705
2021-02-08	0.826505	369.545	362.1	1.49033	1.11081	-0.177615
2021-02-09	0.605022	379.453	378.2	2.64579	4.35027	-0.226854
2021-02-10	0.784652	372.885	371.2	-1.74599	-1.86822	-0.138307
2021-02-18	0.536831	399.664	399	6.93523	7.22204	-0.144443
2021-02-19	1.36202	389.601	388.4	-2.55016	-2.69257	0.055751
2021-02-22	2.09098	393.623	392.2	1.0271	0.973618	0.0735726
2021-02-23	3.06781	414.585	412.9	5.18852	5.14335	0.129967
2021-02-24	1.23598	407.974	405.8	-1.60758	-1.7345	-0.059076
2021-02-25	1.10544	420.587	417.8	3.04479	2.91424	-0.0802991
2021-02-26	5.15406	409.763	405.9	-2.60707	-2.8896	-0.193668
2021-03-01	1.91931	413.774	409	0.974001	0.760833	-0.154931
2021-03-02	4.2195	392.578	387.1	-5.25844	-5.50321	-0.0918285
2021-03-03	0.865482	398.135	392.8	1.40559	1.46175	-0.0809149
2021-03-04	1.50299	405.28	399.4	1.77873	1.66628	-0.0654455
2021-03-05	1.38772	428.283	423.6	5.52051	5.88262	-0.0530133
2021-03-08	0.820096	444.46	441.4	3.70766	4.11619	-0.096706
2021-03-09	1.59938	428.356	422.7	-3.69059	-4.32888	-0.171246
2021-03-10	2.93201	417.678	412	-2.52436	-2.56394	-0.0761202
2021-03-11	1.27883	422.049	416.2	1.04106	1.01426	-0.110752
2021-03-12	0.652075	424.288	418.8	0.529152	0.622757	-0.0899395
2021-03-15	1.07096	428.947	428.1	1.092	2.19633	-0.0838382
2021-03-16	0.36606	417.093	416	-2.80237	-2.86716	-0.0933164
2021-03-17	0.99169	421.747	420.9	1.10966	1.171	-0.0640883
2021-03-18	1.1446	412.917	411.5	-2.1159	-2.25863	-0.0173103
2021-03-19	3.42565	381.195	379.5	-7.99353	-8.09544	-0.104278
2021-03-22	1.33956	392.066	390.1	2.81181	2.75485	0.120398
2021-03-23	0.673198	392.717	390.8	0.16588	0.17928	0.143887
2021-03-24	0.943396	380.74	378.1	-3.09728	-3.30372	0.156871
2021-03-25	1.40595	385.858	383.2	1.3355	1.33983	0.156975
2021-03-26	1.25265	387.149	384.3	0.33402	0.286645	0.173256
2021-03-29	1.9644	390.876	388	0.957945	0.958184	-0.109616
2021-03-30	0.930321	400.914	398.6	2.53566	2.69531	-0.0557764
2021-03-31	0.668457	402.085	399.7	0.291607	0.275586	-0.017199
2021-04-01	0.882616	396.605	392.8	-1.37222	-1.74137	-0.0801545
2021-04-02	0.838751	412.227	408.8	3.86346	3.99255	-0.114031
2021-04-06	0.961953	392.009	388.1	-5.02911	-5.1963	-0.0432684
2021-04-07	0.604329	389.786	386	-0.568693	-0.542567	-0.0224456
2021-04-08	0.742849	387.127	383.5	-0.684533	-0.649775	-0.0138905
2021-04-09	0.49596	389.549	386.6	0.623737	0.805095	-0.0670494
2021-04-12	1.5169	385.611	382.4	-1.01606	-1.09234	-0.122984
2021-04-13	0.433444	394.242	392.8	2.21369	2.68334	-0.0160413
2021-04-14	0.462244	400.084	397.8	1.47103	1.26488	-0.0686103
2021-04-15	0.456239	414.381	411	3.51098	3.26438	-0.065084
2021-04-16	0.930825	416.59	412.8	0.531741	0.437	-0.0518344
2021-04-19	0.433514	412.372	412.3	-1.01762	-0.121197	0.139558
2021-04-20	0.5762	415.068	414.3	0.651578	0.483911	0.139818
2021-04-21	0.479418	404.147	402.5	-2.66649	-2.88953	0.128171
2021-04-22	0.962379	396.671	395.3	-1.86702	-1.80501	0.190473
2021-04-23	0.636281	400.432	399	0.943549	0.931645	0.179428
2021-04-26	1.0018	397.847	396.5	-0.647646	-0.628538	0.115212
2021-04-27	0.689755	403.461	402.4	1.40128	1.47706	0.116275
2021-04-28	0.542693	408.608	408.1	1.26769	1.40656	0.1562
2021-04-29	0.356414	415.087	414.9	1.57312	1.65253	0.155801
2021-04-30	1.16958	418.851	420.1	0.902831	1.24553	0.145247
2021-05-06	0.491756	427.364	428.3	2.01204	1.93311	0.121312
2021-05-07	0.638119	425.869	425.7	-0.350362	-0.608901	0.151199
2021-05-10	1.06639	428.259	428.3	0.55966	0.608901	0.137462
2021-05-11	0.452827	419.939	418.6	-1.96199	-2.29081	0.124728
2021-05-12	1.00946	427.968	425.8	1.89394	1.70539	0.128213
2021-05-13	1.07569	424.618	423.8	-0.785778	-0.470811	0.123571
2021-05-14	1.20381	414.514	414.3	-2.40839	-2.26713	0.126311
2021-05-17	0.836278	426.489	427.1	2.84791	3.04278	0.115857
2021-05-18	0.715512	436.394	436.6	2.29599	2.19993	0.161205
2021-05-19	0.805468	421.119	421.2	-3.563	-3.59097	0.140448
2021-05-20	0.725324	411.692	411	-2.26397	-2.45146	0.172694
2021-05-21	0.778397	400.575	400.2	-2.7375	-2.66288	0.174638
2021-05-24	0.663465	414.084	414	3.31666	3.39016	0.178924
2021-05-25	0.350503	424.547	425	2.49553	2.62232	0.175088
2021-05-26	0.373321	425.118	426.3	0.134382	0.305415	0.164207
2021-05-27	0.71721	420.171	421.9	-1.17045	-1.0375	0.143411
2021-05-28	1.16276	427.67	429.9	1.76889	1.87843	0.123708
2021-05-31	0.278929	426.366	428.8	-0.305327	-0.256201	0.137961
2021-06-01	1.11763	437.865	440	2.66118	2.57841	0.170779
2021-06-02	0.440208	437.187	438.9	-0.154894	-0.250313	0.169163
2021-06-03	0.65794	446.004	448.1	1.99676	2.07448	0.148362
2021-06-04	0.422485	442.859	445.2	-0.707671	-0.64928	0.149649
2021-06-07	0.841587	440.486	442.8	-0.537277	-0.540542	0.172249
2021-06-08	0.618906	440.4	443	-0.0195712	0.0451569	0.16936
2021-06-09	0.422135	450.329	453.2	2.22939	2.27638	0.130207
2021-06-10	0.289997	443.663	446.4	-1.49109	-1.51181	0.115054
2021-06-11	0.741161	450.281	453.5	1.48059	1.57799	0.180551
2021-06-15	0.839458	451.735	454.4	0.322256	0.19826	0.159143
2021-06-16	1.2735	459.572	458.5	1.72014	0.898242	0.134467
2021-06-17	0.85627	456.19	457.9	-0.738601	-0.130947	0.127585
2021-06-18	0.497543	441.238	442.4	-3.33259	-3.44364	0.114544
2021-06-21	1.05596	450.469	451.8	2.07046	2.10252	0.107565
2021-06-22	0.277067	460.058	461.8	2.10635	2.18923	0.187575
2021-06-23	0.512772	464.261	466	0.909454	0.905374	0.187609
2021-06-24	0.586302	463.721	465.5	-0.11636	-0.107354	0.16533
2021-06-25	0.38967	464.658	466.3	0.201771	0.171711	0.167857
2021-06-28	0.722985	462.759	463.9	-0.409525	-0.516019	0.108783
2021-06-29	0.507044	455.514	456.3	-1.57795	-1.65185	0.158208
2021-06-30	0.19404	458.474	459	0.647713	0.589972	0.117066
2021-07-01	0.48287	459.922	459.5	0.315354	0.108873	0.147093
2021-07-02	0.330453	468.352	468.1	1.81628	1.8543	0.136394
2021-07-05	0.258609	471.839	471.6	0.74181	0.744922	0.10454
2021-07-06	0.288251	474.72	474.1	0.60867	0.52871	0.0796894
2021-07-07	0.836545	453.755	450.9	-4.51671	-5.01727	0.129619
2021-07-08	0.623567	441.846	438.9	-2.65971	-2.6974	0.12046
2021-07-09	0.376802	447.939	444.6	1.36957	1.29034	0.0944148
2021-07-12	0.826744	450.455	448.6	0.560201	0.895662	0.0837787
2021-07-13	0.328541	456.516	454.7	1.33664	1.35062	0.157399
2021-07-14	0.318849	463.354	460.9	1.48671	1.35432	0.149271
2021-07-15	0.587973	443.393	439.3	-4.40348	-4.79985	0.142806
2021-07-16	1.19051	438.269	434	-1.16229	-1.2138	0.177283
2021-07-19	0.95112	435.795	427.9	-0.566253	-1.4155	0.129096
2021-07-20	0.91882	416.344	414.5	-4.56606	-3.18165	0.182268
2021-07-21	1.57827	414.924	413.1	-0.341623	-0.338328	0.236652
2021-07-22	0.409099	427.342	426.4	2.94895	3.16882	0.158771
2021-07-23	0.646631	438.942	436.6	2.67829	2.36396	0.130067
2021-07-26	0.745948	440.335	439.2	0.316783	0.593745	-0.0120745
2021-07-27	0.728546	446.559	446	1.40371	1.53641	0.107152
2021-07-28	0.633922	450.906	450.5	0.968625	1.00391	0.035832
2021-07-29	0.278689	453.226	452.9	0.513311	0.531327	0.0602918
2021-07-30	0.854722	452.476	452.2	-0.165617	-0.154679	0.100564
2021-08-02	0.878611	449.447	449.3	-0.671723	-0.643374	0.0416357
2021-08-03	0.520629	436.512	435.2	-2.92028	-3.18851	0.0518769
2021-08-04	0.391797	437.185	436.4	0.154127	0.275356	0.0658455
2021-08-05	0.64959	423.554	421.4	-3.16759	-3.49768	0.158307
2021-08-06	0.499154	434.67	433.2	2.59054	2.7617	0.121089
2021-08-09	1.0121	420.493	418.6	-3.31591	-3.42837	0.122789
2021-08-10	0.804782	426.191	424.4	1.3461	1.37606	0.0990798
2021-08-11	0.550266	434	433.2	1.81576	2.05231	0.108698
2021-08-12	0.402541	431.697	431.4	-0.532243	-0.416378	0.143984
2021-08-13	0.822038	429.971	429.1	-0.400526	-0.534574	0.111542
2021-08-16	0.351372	424.673	423.9	-1.23978	-1.21924	0.118839
2021-08-17	0.540123	421.109	419.9	-0.842727	-0.948099	0.0678645
2021-08-18	0.582779	423.628	422.5	0.596211	0.617286	0.134334
2021-08-19	0.411279	408.174	405.9	-3.71612	-4.00826	0.144709
2021-08-20	0.519533	407.294	405.3	-0.215778	-0.147929	0.0649805
2021-08-23	1.21878	407.065	405.5	-0.0562405	0.049334	0.0772142
2021-08-24	0.805714	421.97	422.6	3.59618	4.13052	0.142378
2021-08-25	0.523791	428.239	429.5	1.47467	1.61956	0.152113
2021-08-26	0.363717	431.779	432.7	0.823197	0.742291	0.135141
2021-08-27	0.865013	436.186	438.2	1.01551	1.26308	0.131764
2021-08-30	0.509478	436.276	438.3	0.0206083	0.022818	0.0952717
2021-08-31	0.184347	438.088	440.8	0.414496	0.568765	0.115553
2021-09-01	0.85272	442.637	446.5	1.03309	1.28481	0.0453529
2021-09-02	0.408336	441.748	444.8	-0.201179	-0.381466	0.127015
2021-09-03	0.276031	450.245	456	1.90527	2.48681	0.0927644
2021-09-06	0.422961	442.789	447.5	-1.66987	-1.88163	0.117169
2021-09-07	0.551284	449.486	456.9	1.50107	2.0788	0.123573
2021-09-08	0.544793	446.044	453.8	-0.768554	-0.680798	0.111543
2021-09-09	0.478714	448.256	451.4	0.494689	-0.530271	0.138373
2021-09-10	0.561206	444.666	447.3	-0.804285	-0.912435	0.116609
2021-09-13	0.398836	454.509	460	2.18952	2.7997	0.116383
2021-09-14	0.50238	457.507	464.1	0.657578	0.887356	0.104133
2021-09-15	0.489978	459.418	467.3	0.416806	0.68714	0.113884
2021-09-16	1.5558	464.587	473.7	1.11871	1.36028	0.0866571
2021-09-17	0.583481	465.073	474.6	0.104554	0.189813	0.099183
2021-09-22	0.696897	464.438	473.9	-0.136566	-0.147602	0.0781851
2021-09-23	0.569091	469.483	479.4	1.08047	1.1539	0.151414
2021-09-24	0.769971	477.122	488.6	1.61401	1.90088	0.0955395
2021-09-27	0.562341	482.132	494.5	1.04445	1.2003	0.104408
2021-09-28	0.710338	493.375	507.6	2.3053	2.61466	0.135249
2021-09-29	0.89895	477.641	489.2	-3.2412	-3.69223	0.0269075
2021-09-30	0.696683	482.102	494.6	0.929756	1.0978	0.0988796
2021-10-08	1.02687	511.591	528.1	5.93699	6.55363	0.105271
2021-10-11	0.662695	511.521	530	-0.0137424	0.359135	0.122597
2021-10-12	0.573205	511.463	529.5	-0.0112807	-0.0943842	0.0669622
2021-10-13	2.5939	508.031	524	-0.673297	-1.04415	0.118603
2021-10-14	1.29612	511.118	526.5	0.605821	0.475965	0.156588
2021-10-15	0.632496	515.858	534.5	0.923046	1.50804	0.14988
2021-10-18	0.715594	524.297	543	1.62268	1.57776	0.129101
2021-10-19	0.867494	513.487	530.4	-2.08332	-2.34779	0.133642
2021-10-20	0.46105	507.185	524.4	-1.23495	-1.13767	0.151607
2021-10-21	0.605751	511.092	529.8	0.767496	1.02448	0.131531
2021-10-22	1.67738	502.102	520.2	-1.77467	-1.82862	0.13598
2021-10-25	0.486532	513.199	533.2	2.18608	2.46832	0.142262
2021-10-26	0.921131	512.184	531.6	-0.198111	-0.300526	0.155223
2021-10-27	0.837352	509.14	528.3	-0.596032	-0.622702	0.123103
2021-10-28	1.50292	501.759	517.5	-1.46031	-2.06548	0.285307
2021-10-29	0.835062	508.163	525.5	1.26823	1.53407	0.125371
2021-11-01	0.617421	503.977	520.3	-0.827123	-0.994462	0.0949201
2021-11-02	1.05815	516.039	534.8	2.36519	2.74873	0.0814118
2021-11-03	0.898551	507.204	524.3	-1.72692	-1.98288	0.117048
2021-11-04	0.87381	495.908	510.2	-2.25235	-2.72612	0.115033
2021-11-05	1.47987	493.85	508.5	-0.415799	-0.333759	0.105572
2021-11-08	0.476389	512.079	532	3.62461	4.51783	0.145349
2021-11-09	0.348322	506.986	524.9	-0.999434	-1.34357	0.146897
2021-11-10	0.344158	534.232	538	5.2347	2.46508	0.116931
2021-11-11	0.753641	516.413	519.3	-3.39237	-3.53768	0.121319
2021-11-12	0.541978	512.02	514.7	-0.854295	-0.889754	0.0529348
2021-11-15	0.595561	505.14	508.1	-1.35285	-1.29059	0.140792
2021-11-16	0.385052	515.627	518	2.05474	1.9297	0.128557
2021-11-17	0.728032	511.365	510.4	-0.829923	-1.47805	0.136586
2021-11-18	1.39284	490.705	489.9	-4.12411	-4.09934	0.148825
2021-11-19	0.959448	505.898	506.3	3.04915	3.29281	0.165105
2021-11-22	0.493014	487.121	487.5	-3.78229	-3.78391	0.0972171
2021-11-23	0.574052	490.662	491.2	0.724356	0.756109	0.0473843
2021-11-24	0.487257	512.222	513.4	4.30028	4.42039	0.149835
2021-11-25	0.281857	507.41	509.1	-0.943838	-0.841081	0.142486
2021-11-26	0.740413	494.788	496.3	-2.51894	-2.54639	0.124785
2021-11-29	2.61619	472.758	473.6	-4.55476	-4.68175	0.129201
2021-11-30	4.48759	447.398	447.8	-5.51349	-5.60164	0.130103
2021-12-01	2.74744	450.881	451.4	0.775532	0.800716	0.100925
2021-12-02	1.69256	439.954	441.1	-2.45337	-2.30823	0.0936919
2021-12-03	2.95945	444.805	446.7	1.0966	1.26156	0.0938904
2021-12-06	0.977981	449.331	451.2	1.01236	1.00235	0.0694104
2021-12-07	0.770066	461.573	463.8	2.68815	2.75427	0.100463
2021-12-08	0.615243	470.689	473.4	1.95563	2.04873	0.125621
2021-12-09	0.498782	475.396	477.7	0.995099	0.904222	0.088729
2021-12-10	0.560372	463.967	465	-2.43351	-2.69455	0.120225
2021-12-13	0.656557	480.704	480.9	3.54397	3.36219	0.114889
2021-12-14	0.689197	468.319	469	-2.61035	-2.50566	0.101839
2021-12-15	0.822513	459.607	460	-1.87779	-1.93763	0.134748
2021-12-16	0.381146	469.307	470.5	2.08852	2.25695	0.1286
2021-12-17	0.518227	467.848	469.2	-0.311347	-0.276684	0.113518
2021-12-20	0.903234	449.585	450.5	-3.98183	-4.0671	0.111493
2021-12-21	0.497384	453.47	454.4	0.860463	0.861979	0.0894815
2021-12-22	0.522859	464.502	465.6	2.40378	2.4349	0.112965
2021-12-23	0.338383	471.464	472.6	1.48767	1.49225	0.115298
2021-12-24	0.244217	477.412	478.6	1.25363	1.26158	0.0878094
2021-12-27	0.680855	472.004	472.9	-1.13915	-1.19812	0.127427
2021-12-28	0.567872	492.45	494	4.24056	4.36516	0.125439
2021-12-29	0.449048	491.19	493.4	-0.256232	-0.121531	0.115182
2021-12-30	0.5043	496.484	498.6	1.07196	1.0484	0.0946559
2022-01-04	0.517453	492.279	494.1	-0.947478	-0.986817	0.148945
2022-01-05	0.441492	500.775	502.8	1.71123	1.74546	0.0803625
2022-01-06	0.291856	499.366	501	-0.28178	-0.358638	0.11202
2022-01-07	0.341726	516.843	519.4	3.43999	3.60682	0.112563
2022-01-10	0.393259	508.597	512	-1.6084	-1.43497	0.0941313
2022-01-11	0.265091	504.119	505.9	-0.884361	-1.19856	0.114155
2022-01-12	0.377229	516.937	518.4	2.51098	2.44081	0.106559
2022-01-13	0.288386	522.682	524.1	1.10518	1.09354	0.129543
2022-01-14	0.239845	524.965	527	0.43572	0.551804	0.0973925
2022-01-17	0.43598	532.38	534.8	1.40265	1.46923	0.0870375
2022-01-18	0.422625	540.879	543.4	1.5839	1.59529	0.0917975
2022-01-19	1.03229	542.125	544.6	0.229972	0.220588	0.128326
2022-01-20	0.625073	542.958	545.4	0.153666	0.146789	0.079544
2022-01-21	1.05656	534.002	536.4	-1.66326	-1.66393	0.219782
2022-01-24	0.287905	541.394	543.8	1.37483	1.37014	0.235228
2022-01-25	0.529807	531.713	533.8	-1.8044	-1.85603	0.0269425
2022-01-26	0.319559	536.916	539.1	0.973667	0.987985	0.113048
2022-01-27	0.485599	540.758	542.6	0.713076	0.647132	-0.00132556
2022-01-28	1.27588	535.278	534.5	-1.01852	-1.50407	0.0818929
2022-02-07	0.814283	566.228	566.9	5.62108	5.88512	0.0663568
2022-02-08	0.346593	559.957	558.4	-1.1137	-1.51074	0.0963597
2022-02-09	0.209749	546.837	544.4	-2.37089	-2.53913	0.0926197
2022-02-10	0.356834	551.777	549.7	0.899321	0.96884	0.170798
2022-02-11	0.647296	548.106	546.1	-0.667674	-0.657057	0.0652353
2022-02-14	0.435225	574.16	576.8	4.64408	5.46935	0.125418
2022-02-15	0.207766	574.854	577.7	0.120817	0.155912	0.149426
2022-02-16	0.41136	559.132	562.1	-2.77319	-2.73749	0.0994224
2022-02-17	0.573089	562.958	565.9	0.681945	0.673761	0.1502
2022-02-18	0.394734	564.11	567.3	0.204495	0.247088	0.124034
2022-02-21	0.653714	566.309	569.5	0.38913	0.387052	0.0888796
2022-02-22	0.672681	592.692	596.9	4.55345	4.69908	0.0967374
2022-02-23	0.34405	585.105	590	-1.28839	-1.16271	0.093301
2022-02-24	7.7859	614.73	620.8	4.93913	5.08864	0.0308498
2022-02-25	1.25956	603.862	612.3	-1.78366	-1.37866	0.109066
2022-02-28	0.453914	611.036	621.2	1.18105	1.44307	0.0976227
2022-03-01	0.472536	613.003	622.8	0.321281	0.257235	0.115017
2022-03-02	0	653.52	663.9	6.40047	6.39061	0.136263
2022-03-03	0	706.664	719.9	7.81815	8.09808	0.143721
2022-03-04	5.18251	681.182	693.2	-3.67256	-3.77938	0.103105
2022-03-07	0	744.194	761.4	8.84718	9.38403	0.0557799
2022-03-08	7.05733	772.434	785	3.72446	3.05249	-0.00555455
2022-03-09	2.61851	791.946	806.6	2.49475	2.71442	-0.0594255
2022-03-10	0.00692905	687.424	700.3	-14.1543	-14.1319	0.00818765
2022-03-11	5.56524	674.103	683	-1.95682	-2.5014	0.0137441
2022-03-14	1.40318	674.066	683.5	-0.00548893	0.0731797	0.0265935
2022-03-15	5.62107	621.172	628.1	-8.17208	-8.45273	-0.00129145
2022-03-16	3.47325	629.868	632.9	1.39029	0.761304	0.00905858
2022-03-17	1.4831	617.509	619.4	-1.98168	-2.15612	0.000417946
2022-03-18	0.835583	668.353	674	7.91229	8.44788	0.0940082
2022-03-21	1.52145	674.378	676.1	0.897446	0.311088	0.0902174
2022-03-22	0.885482	708.789	713	4.9767	5.31404	0.146743
2022-03-23	1.02145	693.873	699	-2.12689	-1.98307	0.151381
2022-03-24	3.12135	716.383	723	3.19267	3.37585	0.120966
2022-03-25	1.72263	712.853	722.6	-0.493971	-0.0553403	0.123296
2022-03-28	1.87979	697.178	704.9	-2.22347	-2.47999	0.0527674
2022-03-29	1.92009	670.264	677.8	-3.93691	-3.92037	0.102673
2022-03-30	2.02393	681.277	690.7	1.62966	1.88533	0.0950118
2022-03-31	2.01343	664.412	675.1	-2.50654	-2.28447	0.152954
2022-04-01	2.02897	644.067	648.7	-3.10998	-3.98905	0.186037
2022-04-06	0.548856	672.42	677.1	4.30805	4.28486	0.107443
2022-04-07	1.55092	629.018	628.7	-6.67245	-7.41648	0.067661
2022-04-08	1.67704	626.696	625.6	-0.36983	-0.494301	0.0524384
2022-04-11	0.758322	625.28	624.6	-0.226091	-0.159974	-0.0174724
2022-04-12	1.3467	636.577	635.4	1.79046	1.71433	0.106479
2022-04-13	0.932204	651.222	650.5	2.27458	2.34866	0.0858346
2022-04-14	1.12378	666.029	666	2.24829	2.35484	0.143689
2022-04-15	1.07254	691.202	690.2	3.7099	3.56917	0.0332412
2022-04-18	1.41218	694.963	695.7	0.542563	0.793712	0.0906593
2022-04-19	1.42625	693.271	695.9	-0.243706	0.0287439	0.110199
2022-04-20	1.62166	674.917	676.6	-2.68318	-2.81257	0.0801721
2022-04-21	0.951328	680.502	682.4	0.824119	0.853574	0.0327671
2022-04-22	1.59336	672.66	674	-1.15899	-1.23859	0.155154
2022-04-25	1.02584	635.469	635.2	-5.6877	-5.92902	-0.0879814
2022-04-26	1.2754	642.842	642.1	1.15355	1.08041	-0.0438787
2022-04-27	1.24668	663.472	664.7	3.15875	3.45918	-0.0316008
2022-04-28	1.80584	651.058	652.8	-1.88879	-1.8065	0.0402766
2022-04-29	1.33234	672.535	673.4	3.24554	3.10687	-0.0386788
2022-05-05	0.800957	692.844	693.1	2.97503	2.88348	0.0457695
2022-05-06	0.884127	696.656	697.7	0.548774	0.661492	0.034371
2022-05-09	2.06965	701.68	702.7	0.718557	0.714085	0.0927383
2022-05-10	3.23967	655.502	657.4	-6.80762	-6.66374	0.0618143
2022-05-11	1.26205	661.695	661.2	0.940397	0.57637	0.03669
2022-05-12	2.10752	676.849	678.7	2.26435	2.61228	0.101439
2022-05-13	1.51768	693.074	690.6	2.36886	1.73816	0.103402
2022-05-16	0.893098	698.874	702.5	0.83334	1.70846	0.136191
2022-05-17	0.823422	722.099	729.9	3.26909	3.82621	0.106061
2022-05-18	1.23601	703.064	704	-2.67141	-3.61292	0.131916
2022-05-19	1.23467	693.473	694.4	-1.37358	-1.37302	0.0777031
2022-05-20	1.1819	695.799	697.9	0.33491	0.502766	0.14055
2022-05-23	0.601482	703.355	706	1.08009	1.15394	0.122383
2022-05-24	1.07386	685.378	685.8	-2.58914	-2.90292	-0.011243
2022-05-25	1.04596	706.526	709.4	3.03894	3.38335	0.0815244
2022-05-26	0.715536	711.045	714.9	0.637614	0.772313	0.0861114
2022-05-27	0.891427	726.401	730.3	2.13657	2.13127	0.143601
2022-05-30	0.506785	729.977	734.8	0.491206	0.614294	0.143003
2022-05-31	0.6558	753.081	757.2	3.11596	3.00291	0.158116
2022-06-01	0.794084	730.119	734.9	-3.09652	-2.9893	0.12428
2022-06-02	0.919679	711.257	714.5	-2.61748	-2.81514	0.107724
2022-06-06	0.49658	746.203	750.2	4.79648	4.87568	0.0555801
2022-06-07	0.597175	749.869	753.9	0.490044	0.49199	0.105208
2022-06-08	0.678231	753.724	758	0.512733	0.542365	0.0613912
2022-06-09	0.384075	766.037	770.1	1.62041	1.5837	0.0189039
2022-06-10	0.414539	763.307	767.9	-0.357016	-0.286086	0.0918101
2022-06-13	0.702473	748.649	753.5	-1.93897	-1.89305	0.130967
2022-06-14	0.760749	768.163	774.8	2.57318	2.78759	0.0549938
2022-06-15	0.773366	750.609	758	-2.31172	-2.19215	0.121703
2022-06-16	0.593944	739.34	745.4	-1.51273	-1.67624	0.0804332
2022-06-17	0.782605	735.484	738.6	-0.522938	-0.916448	0.0978665
2022-06-20	1.34933	689.975	692.9	-6.38729	-6.38708	0.0672491
2022-06-21	0.780767	705.16	708.2	2.17696	2.18409	0.0960086
2022-06-22	1.68976	680.447	683.9	-3.56757	-3.49148	0.143854
2022-06-23	1.98388	691.342	694.4	1.58859	1.52365	0.0925792
2022-06-24	2.95779	672.734	675.1	-2.72857	-2.81873	0.158491
2022-06-27	1.21734	696.061	700.5	3.40877	3.69335	0.0895943
2022-06-28	0.848189	722.095	727.6	3.6719	3.79571	0.076382
2022-06-29	0.786241	721.261	727.7	-0.115509	0.0137429	0.0561179
2022-06-30	0.742267	712.775	720.6	-1.18351	-0.980468	0.0875387
2022-07-01	1.2754	687.834	696.6	-3.56188	-3.38728	0.0819596
2022-07-04	1.00003	707.199	716.9	2.77654	2.8725	0.0988226
2022-07-05	0.888742	711.527	723	0.610126	0.847286	0.0340522
2022-07-06	2.49028	659.654	676	-7.56988	-6.72161	0.0787322
2022-07-07	3.76315	632.409	642.3	-4.21782	-5.11376	0.145425
2022-07-08	1.78105	664.581	678.1	4.96203	5.42393	0.116758
2022-07-11	2.83058	669.354	680.3	0.71554	0.323911	0.0842958
2022-07-12	1.69076	665.025	677.4	-0.648814	-0.427194	0.141786
2022-07-13	1.65896	643.091	658.5	-3.35384	-2.82974	0.12402
2022-07-14	1.46597	631.295	650.3	-1.85131	-1.25307	0.0914729
2022-07-15	1.75925	619.768	648	-1.84282	-0.35431	0.101126
2022-07-18	1.61767	656.331	683	5.73208	5.26042	0.0595825
2022-07-19	1.3871	660.163	663.1	0.582108	-2.95691	0.0846157
2022-07-20	0.938161	658.256	662.2	-0.28921	-0.135818	0.213518
2022-07-21	0.897648	654.512	659.7	-0.570399	-0.378244	0.209516
2022-07-22	0.825242	652.387	659.9	-0.325213	0.0303122	0.143819
2022-07-25	1.91075	630.693	639.6	-3.38189	-3.12453	0.1106
2022-07-26	1.27017	665.881	678.5	5.42915	5.90415	0.103316
2022-07-27	1.08647	647.784	659.9	-2.75532	-2.77962	0.143983
2022-07-28	0.794344	678.07	690.7	4.56926	4.56173	0.116755
2022-07-29	0.865516	672.676	686.6	-0.798719	-0.59537	0.104347
2022-08-01	0.565134	677.409	692.1	0.701292	0.797857	0.116223
2022-08-02	1.35922	666.71	681	-1.59212	-1.61681	-0.0111986
2022-08-03	0.654457	665.772	677.8	-0.1407	-0.471005	0.0669712
2022-08-04	0.81853	645.829	657.7	-3.04125	-3.01034	0.128626
2022-08-05	0.646427	638.005	653	-1.21894	-0.717177	0.123446
2022-08-08	0.829156	647.045	665.2	1.407	1.85106	0.125784
2022-08-09	0.763616	652.906	671.3	0.901778	0.912838	0.113209
2022-08-10	0.921578	653.8	675.5	0.136726	0.623703	0.128123
2022-08-11	0.490889	668.33	691.1	2.19816	2.28314	0.144164
2022-08-12	0.549113	679.126	703.6	1.60245	1.79255	0.136967
2022-08-15	0.465077	669.473	697.2	-1.43164	-0.91377	0.152046
2022-08-16	0.588336	659.932	687.6	-1.43545	-1.3865	0.145044
2022-08-17	1.07886	659.598	663.4	-0.0505938	-3.58291	0.153486
2022-08-18	0.723802	672.779	679.1	1.97874	2.33903	0.162242
2022-08-19	0.582746	685.188	692.7	1.82756	1.98286	0.106742
2022-08-22	0.736437	689.481	699.3	0.624603	0.948283	0.152037
2022-08-23	0.39539	703.619	712.8	2.02973	1.9121	0.131885
2022-08-24	0.753076	721.175	734.1	2.46457	2.94444	0.0694011
2022-08-25	1.07404	729.006	745.2	1.08001	1.50074	0.113613
2022-08-26	0.46823	719.324	740	-1.33704	-0.700245	0.147643
2022-08-29	0.605968	711.597	729.5	-1.07999	-1.42908	0.0853756
2022-08-30	0.630558	719.494	736.7	1.10367	0.982139	0.108972
2022-08-31	0.291671	699.787	716.5	-2.77727	-2.78025	0.0323664
2022-09-01	0.605296	675.606	698.9	-3.51656	-2.48706	0.114592
2022-09-02	0.637902	669.412	695.4	-0.92108	-0.502045	0.103468
2022-09-05	0.257784	678.573	703.9	1.35924	1.21491	0.110734
2022-09-06	0.623161	677.354	703.5	-0.179848	-0.0568424	0.103337
2022-09-07	0.478181	656.89	684.1	-3.06767	-2.79638	0.0233323
2022-09-08	0.888652	632.247	664.9	-3.82366	-2.84675	-0.101595
2022-09-09	0.968021	633.899	672	0.260886	1.06217	0.128864
2022-09-13	5.68411	649.2	703.9	2.38518	4.6378	0.114381
2022-09-14	0.659199	644.024	646.5	-0.800562	-8.50631	0.124883
2022-09-15	0.606648	669.478	675.9	3.87629	4.44719	0.010166
2022-09-16	0.412933	655.999	663.5	-2.03395	-1.85163	0.0576881
2022-09-19	0.677757	631.88	634.7	-3.74598	-4.43764	0.0875979
2022-09-20	0.471999	637.018	642.1	0.809826	1.15916	0.106466
2022-09-21	1.53793	649.683	660	1.96874	2.74958	0.114434
2022-09-22	1.16012	641.047	652.1	-1.33818	-1.20419	0.111401
2022-09-23	1.08082	641.083	651.1	0.00555326	-0.153468	0.0912132
2022-09-26	1.29768	604.569	610.3	-5.86417	-6.47126	0.0576398
2022-09-27	1.45288	602.649	608.8	-0.318186	-0.246083	0.0819454
2022-09-28	1.12184	602.871	608.5	0.0368969	-0.0492894	0.0452698
2022-09-29	0.901366	626.24	630.9	3.80299	3.61505	0.0887124
2022-09-30	0.916962	625.241	634.4	-0.159699	0.55323	0.0859307
2022-10-10	0.616145	691.092	701.9	10.0136	10.1111	0.0833103
2022-10-11	0.847833	687.741	695.3	-0.486079	-0.944754	0.0898647
2022-10-12	0.742277	679.048	690.9	-1.27196	-0.634831	0.0337172
2022-10-13	0.335761	670.952	685.3	-1.19942	-0.81384	0.0518018
2022-10-14	0.321212	679.692	690.1	1.29423	0.697982	0.0384786
2022-10-17	0.719057	665.483	671	-2.11267	-2.80674	0.0902546
2022-10-18	0.540037	669.208	675.7	0.558153	0.698005	0.0808257
2022-10-19	0.482264	654.15	662.6	-2.27587	-1.95777	0.135942
2022-10-20	1.15343	664.893	672.4	1.62902	1.46819	0.0947998
2022-10-21	0.375416	657.061	664	-1.18499	-1.25713	0.124595
2022-10-24	1.12314	658.616	666.2	0.23635	0.330778	0.0479195
2022-10-25	0.607801	665.006	673.1	0.965586	1.0304	0.100662
2022-10-26	0.831169	659.148	666.7	-0.884782	-0.955374	0.138741
2022-10-27	0.263778	672.018	678.9	1.93361	1.81337	0.15446
2022-10-28	0.399486	676.24	684.6	0.62641	0.836088	-0.0308055
2022-10-31	0.993651	670.067	679.8	-0.917033	-0.703609	0.00860119
2022-11-01	0.607838	681.572	692.4	1.7023	1.83652	0.0272078
2022-11-02	0.308328	687.976	698.5	0.935308	0.877136	0.0849287
2022-11-03	0.270258	691.312	701.8	0.483729	0.471328	0.105369
2022-11-04	1.46492	697.884	710.5	0.946094	1.23205	0.0698686
2022-11-07	0.183178	703.582	714.9	0.813153	0.617373	0.116946
2022-11-08	0.178489	703.541	714.7	-0.005728	-0.0279799	0.115039
2022-11-09	0.4735	680.964	689.9	-3.26177	-3.53162	0.0934454
2022-11-10	0.329034	662.171	670.7	-2.79856	-2.82247	0.113642
2022-11-11	0.927287	669.575	677.2	1.11204	0.964471	0.0334988
2022-11-14	0.952456	657.411	665.1	-1.83342	-1.80292	0.0751646
2022-11-15	0.947579	644.765	649.7	-1.94233	-2.34267	0.0930871
2022-11-16	0.389491	639.518	640.2	-0.817098	-1.47301	0.107743
2022-11-17	0.450489	627.976	628.9	-1.8213	-1.78084	0.0999723
2022-11-18	0.899157	616.927	618.1	-1.77512	-1.7322	0.0946031
2022-11-21	0.409846	599.191	600.2	-2.91706	-2.93873	0.0890114
2022-11-22	1.0237	593.137	593.5	-1.01548	-1.12257	0.0692845
2022-11-23	0.530022	596.453	597	0.557421	0.58799	0.0830756
2022-11-24	0.804319	570.715	570.1	-4.41103	-4.61053	0.102833
2022-11-25	0.458848	573.532	572.6	0.492377	0.437561	0.104195
2022-11-28	0.93022	550.254	548.2	-4.14336	-4.35472	0.109602
2022-11-29	1.80629	575.052	573.6	4.40815	4.52921	0.0924843
2022-11-30	1.3017	572.947	570.6	-0.366778	-0.524385	0.124107
2022-12-01	0.950143	574.877	572	0.336289	0.245055	0.0714662
2022-12-02	0.697007	575.669	572.5	0.137587	0.0873744	0.100248
2022-12-05	1.86415	562.284	558.6	-2.35254	-2.45791	0.0880862
2022-12-06	1.80663	548.256	544.2	-2.52646	-2.61168	0.0930922
2022-12-07	1.09596	520.117	515	-5.26874	-5.51499	0.0894724
2022-12-08	1.95021	517.401	511.7	-0.523732	-0.642838	0.0734001
2022-12-09	1.29194	507.568	501	-1.91873	-2.11324	0.0993086
2022-12-12	1.3354	507.842	499.3	0.0539684	-0.339898	0.0649187
2022-12-13	0.907699	528.556	527.4	3.99784	5.47522	0.100582
2022-12-14	0.461648	531.02	529.4	0.465093	0.378502	0.10992
2022-12-15	0.662893	538.535	536.9	1.40541	1.40676	0.107669
2022-12-16	1.0547	537.835	536.2	-0.130234	-0.130463	0.0680918
2022-12-19	0.705945	535.538	533.5	-0.427923	-0.504816	-0.0198567
2022-12-20	1.12223	537.653	535.7	0.394208	0.411523	0.0866929
2022-12-21	0.617124	543.889	542.3	1.1532	1.22451	0.0939667
2022-12-22	0.339322	548.45	546.4	0.835075	0.753195	0.0630735
2022-12-23	0.69961	546.938	544.4	-0.276121	-0.366704	0.0426976
2022-12-26	0.360326	561.822	559.4	2.68507	2.71805	0.0904431
2022-12-27	0.350623	568.664	566.4	1.21031	1.24358	0.0995615
2022-12-28	0.438317	562.016	559.7	-1.17594	-1.18996	0.113598
2022-12-29	0.222606	555.687	552.2	-1.13248	-1.34906	0.122041
2022-12-30	0.624394	566.202	562.8	1.87454	1.9014	0.111283

## Sheet: The first stage
date	RVSC	ICS
2018-03-27	0.589398	0.156493
2018-03-28	1.13587	0.205719
2018-03-29	0.961558	0.0693245
2018-03-30	0.924032	0.203223
2018-04-02	0.28489	0.146095
2018-04-03	0.405549	0.206025
2018-04-04	0.0735525	0.0870608
2018-04-09	0.256348	0.141449
2018-04-10	0.805223	0.188791
2018-04-11	0.304046	0.202932
2018-04-12	0.923852	0.230777
2018-04-13	0.0963897	0.281206
2018-04-16	0.316068	0.168834
2018-04-17	0.282741	0.248156
2018-04-18	0.285649	0.156213
2018-04-19	0.164277	0.227055
2018-04-20	0.39121	0.0561964
2018-04-23	0.107155	0.214852
2018-04-24	0.208858	0.153135
2018-04-25	0.338325	0.175751
2018-04-26	0.396082	0.175164
2018-04-27	0.246313	0.271024
2018-05-02	0.230407	0.185363
2018-05-03	0.0686414	0.207064
2018-05-04	0.0675099	0.164133
2018-05-07	0.561303	0.014712
2018-05-08	0.0785166	0.203645
2018-05-09	0.157118	0.295369
2018-05-10	0.331615	0.106264
2018-05-11	0.191432	0.0681268
2018-05-14	0.128294	0.185979
2018-05-15	0.117004	0.101837
2018-05-16	0.220332	0.137897
2018-05-17	0.396539	0.21431
2018-05-18	0.203579	0.0506515
2018-05-21	0.18869	0.117088
2018-05-22	0.101344	0.0757584
2018-05-23	0.25072	0.148023
2018-05-24	0.122765	0.094694
2018-05-25	0.181117	-0.0800712
2018-05-28	0.545948	0.0643106
2018-05-29	0.380361	0.18395
2018-05-30	0.468911	0.365915
2018-05-31	0.277001	0.220547
2018-06-01	0.262854	0.146132
2018-06-04	0.156634	0.186684
2018-06-05	0.212929	0.227367
2018-06-06	0.244838	0.118731
2018-06-07	0.234011	0.242987
2018-06-08	0.363225	0.220344
2018-06-11	0.179981	0.214001
2018-06-12	0.212612	0.222761
2018-06-13	0.331894	0.177766
2018-06-14	0.144651	0.266609
2018-06-15	0.0629665	0.135179
2018-06-19	0.35448	0.127943
2018-06-20	0.135159	0.0948768
2018-06-21	0.170625	0.149916
2018-06-22	0.262684	0.0514113
2018-06-25	0.161179	0.147404
2018-06-26	0.133417	0.184714
2018-06-27	0.213088	0.142717
2018-06-28	0.218138	0.057043
2018-06-29	0.13426	0.148566
2018-07-02	0.421082	0.120677
2018-07-03	0.170539	0.270938
2018-07-04	0.268041	0.0816567
2018-07-05	0.237779	0.167952
2018-07-06	0.233774	0.263868
2018-07-09	0.194976	0.337774
2018-07-10	0.194048	0.376901
2018-07-11	0.417782	-0.125321
2018-07-12	0.176307	0.212892
2018-07-13	0.137257	0.205234
2018-07-16	0.114933	0.193829
2018-07-17	0.439524	0.173524
2018-07-18	0.0853943	0.0332826
2018-07-19	0.105466	0.102678
2018-07-20	0.129158	0.250642
2018-07-23	0.144314	0.163307
2018-07-24	0.0527221	0.298835
2018-07-25	0.133436	0.268313
2018-07-26	0.16654	0.184092
2018-07-30	0.142314	0.0326648
2018-07-31	0.0599796	0.230421
2018-08-01	0.208945	0.390942
2018-08-02	0.178538	0.138763
2018-08-03	0.485431	-0.00375987
2018-08-06	0.720604	0.0821617
2018-08-07	0.0152637	0.145584
2018-08-08	1.00948	0.0277426
2018-08-09	0.406751	0.147614
2018-08-10	0.388984	0.211463
2018-08-13	0.528844	0.0771968
2018-08-14	0.577893	0.402882
2018-08-15	0.22994	0.110886
2018-08-16	0.864509	0.307142
2018-08-17	0.228942	0.147876
2018-08-20	2.90843	0.224174
2018-08-21	0.499766	0.0353302
2018-08-22	0.546219	0.0794171
2018-08-23	0.393647	0.11252
2018-08-24	0.319083	0.127962
2018-08-27	0.131079	0.0748641
2018-08-28	0.28606	0.0682236
2018-08-29	0.163182	0.00273691
2018-08-30	0.21969	0.147091
2018-08-31	0.107101	0.0899776
2018-09-03	0.254804	0.0794456
2018-09-04	0.238492	0.137273
2018-09-05	0.214221	0.177465
2018-09-06	0.0773974	-0.0203804
2018-09-07	0.106755	0.286502
2018-09-10	0.312448	0.128672
2018-09-11	0.142408	0.132341
2018-09-12	0.627021	0.170374
2018-09-13	0.15169	0.0345776
2018-09-14	0.246967	0.145659
2018-09-17	0.320499	0.205017
2018-09-18	0.173031	0.074767
2018-09-19	0.183564	0.050705
2018-09-20	0.239237	0.0854647
2018-09-21	0.104019	0.198337
2018-09-25	0.339427	0.173392
2018-09-26	0.126947	0.173297
2018-09-27	0.206164	0.129932
2018-09-28	0.472004	0.0291631
2018-10-08	0.299848	0.0910805
2018-10-09	1.79822	0.0889691
2018-10-10	0.658596	0.0837248
2018-10-11	1.14716	0.1001
2018-10-12	0.935383	0.124656
2018-10-15	0.38614	0.175185
2018-10-16	0.862273	0.0944263
2018-10-17	0.361663	0.204427
2018-10-18	0.665698	0.168728
2018-10-19	0.644003	0.266331
2018-10-22	0.423833	0.149569
2018-10-23	0.383194	0.238953
2018-10-24	0.31511	0.166251
2018-10-25	0.477946	0.0985467
2018-10-26	0.187152	0.117228
2018-10-29	0.56628	0.214491
2018-10-30	0.271209	0.143053
2018-10-31	0.36478	0.141006
2018-11-01	0.797605	0.0729057
2018-11-02	2.02824	0.16813
2018-11-05	0.214485	0.135138
2018-11-06	0.72293	0.131208
2018-11-07	0.604439	0.125777
2018-11-08	0.306557	0.0854144
2018-11-09	0.511228	0.105538
2018-11-12	0.38058	0.163202
2018-11-13	0.209478	0.202919
2018-11-14	0	0.276403
2018-11-15	0.839406	0.122186
2018-11-16	0.638158	0.148375
2018-11-19	0.699249	0.100556
2018-11-20	0.469305	0.0942138
2018-11-21	0.677443	0.0891534
2018-11-22	0.903333	0.10368
2018-11-23	2.34681	0.200773
2018-11-26	0	0.173273
2018-11-27	1.06974	0.156344
2018-11-28	0.80262	0.200026
2018-11-29	1.9822	0.151328
2018-11-30	0.751276	0.157614
2018-12-03	1.85572	0.0274649
2018-12-04	0.80043	0.324668
2018-12-05	0.942851	0.164988
2018-12-06	0.533921	0.156664
2018-12-07	0.668759	0.0667974
2018-12-10	0.334185	0.110355
2018-12-11	0.585323	0.249303
2018-12-12	0.38235	0.185276
2018-12-13	0.412075	0.297784
2018-12-14	0.419902	0.120319
2018-12-17	1.24706	0.147924
2018-12-18	0.571341	0.196463
2018-12-19	0.62121	0.088727
2018-12-20	0.437162	0.0374678
2018-12-21	0.967532	0.0992643
2018-12-24	1.73737	0.158025
2018-12-25	1.91907	0.0957074
2018-12-26	0.831273	0.251897
2018-12-27	0.637169	0.189756
2018-12-28	0.647072	0.14063
2019-01-02	1.79797	0.0809852
2019-01-03	0.942653	0.137817
2019-01-04	1.41881	0.125981
2019-01-07	0.769657	0.150034
2019-01-08	0.674056	0.172434
2019-01-09	0.743484	0.142452
2019-01-10	0.447765	0.185419
2019-01-11	0.182018	0.163025
2019-01-14	0.777488	0.191261
2019-01-15	0.196118	0.126578
2019-01-16	0.208344	0.0981616
2019-01-17	0.172517	0.202417
2019-01-18	0.322084	0.138511
2019-01-21	0.460344	0.1109
2019-01-22	0.63483	0.143273
2019-01-23	0.369626	0.0842206
2019-01-24	0.474872	0.179375
2019-01-25	0.491424	0.0957951
2019-01-28	0.676123	0.188218
2019-01-29	0.477077	0.185327
2019-01-30	0.503813	0.0998214
2019-01-31	0.325086	0.124684
2019-02-01	0.360892	0.080222
2019-02-11	0.533755	0.139545
2019-02-12	0.344014	0.1049
2019-02-13	0.691325	0.171961
2019-02-14	0.287297	0.143346
2019-02-15	0.389971	0.151017
2019-02-18	0.758436	0.172084
2019-02-19	0.273692	0.105988
2019-02-20	0.437381	0.170961
2019-02-21	0.318917	0.159192
2019-02-22	0.14598	0.116912
2019-02-25	1.27243	0.17712
2019-02-26	0.965939	0.157386
2019-02-27	0.568748	0.108156
2019-02-28	0.332378	0.174738
2019-03-01	0.358366	0.0863714
2019-03-04	0.328745	0.182832
2019-03-05	0.347835	0.177454
2019-03-06	1.81085	0.242886
2019-03-07	1.19859	0.185131
2019-03-08	0.639523	0.23587
2019-03-11	0.596566	0.181623
2019-03-12	0.580677	0.0931045
2019-03-13	0.269187	0.148246
2019-03-14	0.229084	0.244638
2019-03-15	0.369836	0.176105
2019-03-18	0.556733	0.19156
2019-03-19	0.317312	0.153047
2019-03-20	0.158637	0.169217
2019-03-21	0.226964	0.262402
2019-03-22	0.244494	0.186034
2019-03-25	0.266958	0.0643528
2019-03-26	0.139878	0.182502
2019-03-27	0.181591	0.158248
2019-03-28	0.22983	0.139243
2019-03-29	0.307641	0.101712
2019-04-01	0.247055	0.115876
2019-04-02	0.273965	0.128488
2019-04-03	0.251319	0.0732979
2019-04-04	0.170836	0.120883
2019-04-08	0.199875	0.0659152
2019-04-09	0.183968	0.189966
2019-04-10	0.168405	0.248569
2019-04-11	0.110726	0.184505
2019-04-12	0.117628	0.172128
2019-04-15	0.344415	0.152824
2019-04-16	0.344301	-0.00633824
2019-04-17	0.143084	0.203025
2019-04-18	0.0895708	0.175769
2019-04-19	0.057657	0.129295
2019-04-22	1.45908	0.12871
2019-04-23	0.264933	0.101714
2019-04-24	0.0802504	0.2087
2019-04-25	0.483794	0.0847538
2019-04-26	0.0882299	0.0923366
2019-04-29	0.240522	0.178281
2019-04-30	0.272423	0.112973
2019-05-06	0.525162	0.0998808
2019-05-07	0.138006	0.139238
2019-05-08	0.124914	0.0924211
2019-05-09	0.206119	0.212001
2019-05-10	0.29948	0.13989
2019-05-13	0.362285	0.148512
2019-05-14	0.533053	0.260731
2019-05-15	0.166462	0.180638
2019-05-16	0.473571	0.127186
2019-05-17	0.817844	0.170189
2019-05-20	0.217432	0.192858
2019-05-21	0.301731	0.140536
2019-05-22	0.234668	0.141992
2019-05-23	0.2616	0.134943
2019-05-24	0.767032	0.22544
2019-05-27	0.441156	0.192883
2019-05-28	0.549592	0.169299
2019-05-29	0.347092	0.14412
2019-05-30	0.235691	0.131984
2019-05-31	0.548157	0.180716
2019-06-03	0	0.184269
2019-06-04	1.29019	0.123715
2019-06-05	0.693642	0.082729
2019-06-06	1.08789	0.100384
2019-06-10	0.553569	0.136865
2019-06-11	0.658576	0.199194
2019-06-12	0.570044	0.0289865
2019-06-13	5.63027	0.105903
2019-06-14	1.36083	0.18497
2019-06-17	0.778509	0.210644
2019-06-18	0.852821	0.114126
2019-06-19	0.474911	0.141208
2019-06-20	1.80727	0.0393473
2019-06-21	1.09748	0.15945
2019-06-24	0.246092	0.151477
2019-06-25	1.08594	0.175174
2019-06-26	0.355902	0.16234
2019-06-27	0.233413	0.261527
2019-06-28	0.863191	0.176958
2019-07-01	0.527696	0.173834
2019-07-02	0.617933	0.248851
2019-07-03	1.04458	0.195644
2019-07-04	0.993719	0.183959
2019-07-05	0.232879	0.243973
2019-07-08	0.228928	0.150711
2019-07-09	0.528038	0.159776
2019-07-10	0.203842	0.182415
2019-07-11	0.753481	0.127454
2019-07-12	0.447116	0.155901
2019-07-15	0.446586	0.228036
2019-07-16	0.459818	0.161873
2019-07-17	0.347898	0.105186
2019-07-18	0.390619	0.0673628
2019-07-19	0.695707	0.162673
2019-07-22	0.491676	0.291924
2019-07-23	0.205554	0.154909
2019-07-24	0.310332	0.239906
2019-07-25	0.124824	0.116776
2019-07-26	0.235677	0.127078
2019-07-29	0.135642	0.161424
2019-07-30	0.225972	0.0912662
2019-07-31	0.268172	0.200973
2019-08-01	0.331836	0.242358
2019-08-02	0.710472	0.187705
2019-08-05	0.805278	0.206585
2019-08-06	0.835954	0.0840792
2019-08-07	0.473858	0.230875
2019-08-08	0.524821	0.270362
2019-08-09	0.409834	0.148425
2019-08-12	0.332909	0.209887
2019-08-13	0.148912	0.156701
2019-08-14	0.161551	0.195983
2019-08-15	0.375038	0.19342
2019-08-16	0.473899	0.187582
2019-08-19	0.490912	0.165324
2019-08-20	0.247524	0.0960295
2019-08-21	0.23165	0.152538
2019-08-22	0.30249	0.121916
2019-08-23	0.157995	0.279943
2019-08-26	0.187789	0.164904
2019-08-27	0.262702	0.235483
2019-08-28	0.292002	0.19376
2019-08-29	0.274038	0.145035
2019-08-30	0.467695	0.174195
2019-09-02	0.238393	0.113666
2019-09-03	0.425261	0.151707
2019-09-04	0.226285	0.123698
2019-09-05	1.00747	0.123643
2019-09-06	0.425664	0.19671
2019-09-09	0.38693	0.284291
2019-09-10	0.918219	0.179481
2019-09-11	0.138006	0.157845
2019-09-12	0.358618	0.16449
2019-09-16	1.64957	0.125137
2019-09-17	1.51253	0.163593
2019-09-18	0.950363	0.162083
2019-09-19	0.531705	0.0925897
2019-09-20	0.284628	0.180758
2019-09-23	0.322866	0.0996869
2019-09-24	0.0991475	0.168055
2019-09-25	0.353366	0.116931
2019-09-26	0.26618	0.247241
2019-09-27	0.272336	0.195825
2019-09-30	0.329464	0.140762
2019-10-08	0.488168	0.114896
2019-10-09	1.05624	0.0504877
2019-10-10	0.46199	0.0593269
2019-10-11	3.17554	0.0938649
2019-10-14	0.643349	0.111274
2019-10-15	0.486846	0.108704
2019-10-16	0.602408	0.132064
2019-10-17	1.44556	0.136109
2019-10-18	0.586208	0.223788
2019-10-21	0.433502	0.126549
2019-10-22	0.274277	0.106675
2019-10-23	0.148697	0.185315
2019-10-24	0.191726	0.137581
2019-10-25	0.137706	0.120113
2019-10-28	0.159334	0.189112
2019-10-29	0.166523	0.0900981
2019-10-30	0.190998	0.115114
2019-10-31	0.14723	0.090799
2019-11-01	0.211782	0.105644
2019-11-04	0.145605	0.214538
2019-11-05	0.190765	0.169732
2019-11-06	0.102713	0.132736
2019-11-07	0.0655249	0.11589
2019-11-08	0.32412	0.107627
2019-11-11	0.234953	0.21108
2019-11-12	0.304512	0.11075
2019-11-13	0.251231	0.199688
2019-11-14	0.78607	0.269376
2019-11-15	0.35824	0.121609
2019-11-18	0.374112	0.150486
2019-11-19	0.14027	0.192629
2019-11-20	0.295316	0.21569
2019-11-21	0.123419	0.11013
2019-11-22	0.180666	0.14375
2019-11-25	0.271358	0.183505
2019-11-26	0.189643	0.169743
2019-11-27	0.134945	0.124899
2019-11-28	0.0821335	0.12661
2019-11-29	0.0700977	0.126541

## Sheet: The second stage
date	RVSC	ICS
2019-12-02	0.160473	0.212865
2019-12-03	0.0890801	0.132039
2019-12-04	0.23354	0.110105
2019-12-05	0.14131	0.0586052
2019-12-06	0.0999557	0.16087
2019-12-09	0.138305	0.160229
2019-12-10	0.0738283	0.105841
2019-12-11	0.0773125	0.0144012
2019-12-12	0.0856832	0.197917
2019-12-13	0.0432703	0.314315
2019-12-16	0.0585449	0.240203
2019-12-17	0.139922	0.341343
2019-12-18	0.0870729	0.403587
2019-12-19	0.031924	0.358318
2019-12-20	0.0786401	0.402355
2019-12-23	0.0773057	0.248064
2019-12-24	0.0823756	0.347371
2019-12-25	0.178595	0.316444
2019-12-26	0.0617381	0.34129
2019-12-27	0.108352	0.290097
2019-12-30	0.111527	0.152902
2020-01-02	0.0905283	0.186596
2020-01-03	1.97396	0.108298
2020-01-06	0.335122	0.298047
2020-01-07	0.579951	0.246945
2020-01-08	3.27778	0.0847426
2020-01-09	0.496149	0.201254
2020-01-10	0.206374	0.161664
2020-01-13	0.245683	0.268376
2020-01-14	0.791027	0.141921
2020-01-15	0.214626	0.117391
2020-01-16	0.151556	0.123201
2020-01-17	0.182935	0.257279
2020-01-20	0.19182	0.215253
2020-01-21	0.605997	0.0579038
2020-01-22	0.338163	0.163215
2020-01-23	0.481918	0.147819
2020-02-03	0	0.0997379
2020-02-04	1.3292	0.240685
2020-02-05	0.974198	-0.0480246

## Sheet: The third stage
date	RVSC	ICS
2020-02-06	1.02599	0.016203
2020-02-07	0.35071	0.0151803
2020-02-10	0.392641	0.170808
2020-02-11	0.362515	0.0957293
2020-02-12	0.530774	0.0496968
2020-02-13	0.35986	0.0853934
2020-02-14	0.199978	0.198705
2020-02-17	0.179232	0.100019
2020-02-18	0.251831	0.154381
2020-02-19	0.54217	0.26342
2020-02-20	0.252701	0.0953221
2020-02-21	0.460649	0.0765728
2020-02-24	0.204492	0.180342
2020-02-25	0.378265	0.0600523
2020-02-26	0.468966	0.113785
2020-02-27	0.676581	0.130805
2020-02-28	1.49847	0.108183
2020-03-02	2.83738	0.0414737
2020-03-03	1.67062	0.000499939
2020-03-04	0.61855	0.0565858
2020-03-05	0.315367	0.114617
2020-03-06	3.53682	0.178759
2020-03-09	0	0.105072
2020-03-10	0	0.0808428
2020-03-11	9.63763	0.132074
2020-03-12	5.45351	-0.0187263
2020-03-13	20.9482	0.257748
2020-03-16	10.302	-0.0605322
2020-03-17	6.10551	0.20374
2020-03-18	3.89867	0.246987
2020-03-19	22.6227	0.0861083
2020-03-20	5.94339	0.168489
2020-03-23	13.5147	-0.04304
2020-03-24	4.96035	0.0978744
2020-03-25	1.33403	0.145501
2020-03-26	1.77669	0.135285
2020-03-27	4.39427	0.0524968
2020-03-30	6.25054	0.0252592
2020-03-31	5.66516	0.140767
2020-04-01	1.92087	0.127559
2020-04-02	9.54471	0.00890448
2020-04-03	12.4867	0.112397
2020-04-07	0.703529	-0.0885607
2020-04-08	1.66298	0.265993
2020-04-09	0.932765	0.0769333
2020-04-10	1.26303	0.153178
2020-04-13	3.48165	0.0879187
2020-04-14	3.71523	0.0836439
2020-04-15	2.81037	0.219901
2020-04-16	8.66875	0.233906
2020-04-17	12.9724	0.14251
2020-04-20	3.51947	0.190575
2020-04-21	5.94481	0.0988006
2020-04-22	0	0.100339
2020-04-23	31.4459	0.135728
2020-04-24	9.37731	0.0498669
2020-04-27	6.71294	0.228011
2020-04-28	13.2007	0.183629
2020-04-29	10.4621	0.276261
2020-04-30	5.2347	0.0787802
2020-05-06	3.42252	0.210656
2020-05-07	1.25957	0.191666
2020-05-08	2.26085	0.15181
2020-05-11	0.665957	0.205797
2020-05-12	1.67375	0.181917
2020-05-13	1.1482	0.142784
2020-05-14	2.26219	0.100796
2020-05-15	1.86709	0.137876
2020-05-18	0.704021	0.194061
2020-05-19	5.04122	0.157327
2020-05-20	0.769729	0.224578
2020-05-21	0.582282	0.177969
2020-05-22	4.47599	0.144096
2020-05-25	2.86624	0.226262
2020-05-26	0.499912	0.160781
2020-05-27	0.639529	0.144272
2020-05-28	0.542273	0.219131
2020-05-29	0.245762	0.0986234
2020-06-01	0.440179	0.179211
2020-06-02	0.232805	0.236401
2020-06-03	1.05452	0.105046
2020-06-04	3.85988	0.130464
2020-06-05	0.837348	0.205981
2020-06-08	1.28038	0.100358
2020-06-09	1.40806	0.198173
2020-06-10	0.600388	0.163226
2020-06-11	1.21813	0.190217
2020-06-12	1.59445	0.0112787
2020-06-15	1.4077	0.0750883
2020-06-16	1.42222	0.272642
2020-06-17	0.924895	0.116335
2020-06-18	0.473743	0.122579
2020-06-19	0.531435	0.147816
2020-06-22	0.930363	0.166442

## Sheet: Fourth stage
date	RVSC	ICS
2020-06-23	0.609978	0.221969
2020-06-24	0.305528	0.249853
2020-06-29	0.905132	0.112226
2020-06-30	0.384317	0.0827566
2020-07-01	0.342218	0.173572
2020-07-02	0.991873	0.111403
2020-07-03	0.317345	0.0967453
2020-07-06	0.3385	0.0134562
2020-07-07	0.4313	0.0916947
2020-07-08	1.0573	0.0951651
2020-07-09	0.128697	0.0787027
2020-07-10	0.889054	0.22875
2020-07-13	0.248581	0.0556231
2020-07-14	0.674252	0.0999673
2020-07-15	0.318231	0.00716663
2020-07-16	1.16581	0.137552
2020-07-17	0.640518	0.149357
2020-07-20	0.430079	0.00482492
2020-07-21	0.771398	0.127697
2020-07-22	0.567217	0.145277
2020-07-23	0.51911	0.0842268
2020-07-24	0.721303	0.078372
2020-07-27	0.628202	0.185996
2020-07-28	0.565697	0.116253
2020-07-29	0.69183	-0.00841962
2020-07-30	0.208102	0.159914
2020-07-31	0.817939	0.105495
2020-08-03	0.638064	0.0486863
2020-08-04	0.54602	0.173547
2020-08-05	0.295851	0.180874
2020-08-06	3.66047	0.160244
2020-08-07	0.454537	0.067546
2020-08-10	0.392006	0.150361
2020-08-11	0.474553	0.192473
2020-08-12	1.21842	0.134032
2020-08-13	0.148444	0.185648
2020-08-14	0.307611	0.139202
2020-08-17	0.189314	0.136932
2020-08-18	1.6751	0.239124
2020-08-19	0.36898	0.0913261
2020-08-20	0.188506	0.184829
2020-08-21	0.245493	0.16275
2020-08-24	0.271677	0.137428
2020-08-25	0.504725	0.195767
2020-08-26	0.212211	0.0394442
2020-08-27	0.0931777	0.1451
2020-08-28	0.291899	0.213644
2020-08-31	0.636467	0.149775
2020-09-01	0.331146	0.136182
2020-09-02	0.147969	0.0996167
2020-09-03	0.369561	0.14166
2020-09-04	0.488967	0.12952
2020-09-07	1.30306	0.149776
2020-09-08	0.590831	0.140416
2020-09-09	0	0.152293
2020-09-10	0.914705	-0.0538342
2020-09-11	1.70009	0.115001
2020-09-14	0.611776	0.122027
2020-09-15	0.657569	0.18799
2020-09-16	2.01337	0.231952
2020-09-17	1.19225	0.140352
2020-09-18	0.829638	0.211167
2020-09-21	1.04829	0.160834
2020-09-22	2.30793	0.085567
2020-09-23	1.08484	0.172309
2020-09-24	2.58216	0.0527586
2020-09-25	1.03399	0.270182
2020-09-28	1.09353	-0.0809601
2020-09-29	0.73509	-0.0564117
2020-09-30	1.42078	-0.102008
2020-10-09	1.00723	-0.189102
2020-10-12	0.375122	-0.174458
2020-10-13	1.20021	-0.0679997
2020-10-14	0.343328	-0.047901
2020-10-15	0.629712	0.00281308
2020-10-16	0.821375	-0.0694818
2020-10-19	0.936878	-0.0525507
2020-10-20	0.788991	-0.00353821
2020-10-21	0.445406	-0.0595464
2020-10-22	0.579152	-0.0293254
2020-10-23	0.544933	-0.0736508
2020-10-26	0.530856	-0.0958246
2020-10-27	1.02535	0.0291729
2020-10-28	1.73284	0.00951002
2020-10-29	2.86895	-0.0611089
2020-10-30	10.4784	-0.124366
2020-11-02	2.01442	-0.114627
2020-11-03	1.39538	-0.109898
2020-11-04	2.21505	-0.0637793
2020-11-05	0.975784	-0.140164
2020-11-06	2.05556	-0.08029
2020-11-09	0.78689	-0.144248
2020-11-10	1.25465	-0.0903085
2020-11-11	1.06936	-0.0974317
2020-11-12	1.29129	-0.04197
2020-11-13	1.25491	-0.0241673
2020-11-16	1.69692	-0.0644783
2020-11-17	0.766216	-0.0996682
2020-11-18	1.16963	-0.012654
2020-11-19	0.699628	-0.0736836
2020-11-20	0.540969	-0.0360593
2020-11-23	0.92759	-0.129511
2020-11-24	4.69422	0.497786
2020-11-25	1.908	0.00932032
2020-11-26	2.01284	0.237281
2020-11-27	2.50853	0.301711
2020-11-30	3.80612	-0.123213
2020-12-01	0.841311	-0.0132516
2020-12-02	2.03615	0.474646
2020-12-03	1.50074	0.483038
2020-12-04	6.10446	0.0686412
2020-12-07	1.21917	-0.0728854
2020-12-08	2.98531	-0.0346012
2020-12-09	2.64576	-0.0660783
2020-12-10	0.738674	-0.0434711
2020-12-11	3.22936	-0.178663
2020-12-14	1.11702	-0.0845941
2020-12-15	0.963828	-0.0121866
2020-12-16	0.565582	-0.0726359
2020-12-17	1.64968	-0.00750789
2020-12-18	2.41133	0.0214023
2020-12-21	1.4725	-0.0358683
2020-12-22	4.43984	-0.06223
2020-12-23	3.63348	-0.0633962
2020-12-24	1.76295	-0.0824746
2020-12-25	0.85295	0.0555907
2020-12-28	1.50389	-0.119731
2020-12-29	1.70329	-0.171857
2020-12-30	0.986694	-0.0520384
2021-01-04	3.4124	0.143818
2021-01-05	0.987805	-0.0954785
2021-01-06	1.02745	-0.138884
2021-01-07	1.61252	-0.163874
2021-01-08	3.31112	-0.120396
2021-01-11	4.24709	-0.185798
2021-01-12	1.80888	-0.156522
2021-01-13	2.38238	-0.0998692
2021-01-14	1.34055	-0.100644
2021-01-15	3.4068	-0.100057
2021-01-18	0.988523	-0.0994262
2021-01-19	1.33459	-0.0481155
2021-01-20	1.12325	-0.0885856
2021-01-21	0.745384	-0.0653378
2021-01-22	1.12222	-0.0353673
2021-01-25	1.26373	-0.178986
2021-01-26	0.864691	-0.0979936
2021-01-27	0.504828	-0.0930404
2021-01-28	0.659418	-0.095464
2021-01-29	0.842809	-0.17429
2021-02-01	0.748208	-0.225266
2021-02-02	0.776283	-0.166899
2021-02-03	0.576411	-0.154544
2021-02-04	1.50589	-0.1586
2021-02-05	0.92996	-0.157705
2021-02-08	0.826505	-0.177615
2021-02-09	0.605022	-0.226854
2021-02-10	0.784652	-0.138307
2021-02-18	0.536831	-0.144443
2021-02-19	1.36202	0.055751
2021-02-22	2.09098	0.0735726
2021-02-23	3.06781	0.129967
2021-02-24	1.23598	-0.059076
2021-02-25	1.10544	-0.0802991
2021-02-26	5.15406	-0.193668
2021-03-01	1.91931	-0.154931
2021-03-02	4.2195	-0.0918285
2021-03-03	0.865482	-0.0809149
2021-03-04	1.50299	-0.0654455
2021-03-05	1.38772	-0.0530133
2021-03-08	0.820096	-0.096706
2021-03-09	1.59938	-0.171246
2021-03-10	2.93201	-0.0761202
2021-03-11	1.27883	-0.110752
2021-03-12	0.652075	-0.0899395
2021-03-15	1.07096	-0.0838382
2021-03-16	0.36606	-0.0933164
2021-03-17	0.99169	-0.0640883
2021-03-18	1.1446	-0.0173103
2021-03-19	3.42565	-0.104278
2021-03-22	1.33956	0.120398
2021-03-23	0.673198	0.143887
2021-03-24	0.943396	0.156871
2021-03-25	1.40595	0.156975
2021-03-26	1.25265	0.173256
2021-03-29	1.9644	-0.109616
2021-03-30	0.930321	-0.0557764
2021-03-31	0.668457	-0.017199
2021-04-01	0.882616	-0.0801545
2021-04-02	0.838751	-0.114031
2021-04-06	0.961953	-0.0432684
2021-04-07	0.604329	-0.0224456
2021-04-08	0.742849	-0.0138905
2021-04-09	0.49596	-0.0670494
2021-04-12	1.5169	-0.122984
2021-04-13	0.433444	-0.0160413
2021-04-14	0.462244	-0.0686103
2021-04-15	0.456239	-0.065084
2021-04-16	0.930825	-0.0518344
2021-04-19	0.433514	0.139558
2021-04-20	0.5762	0.139818
2021-04-21	0.479418	0.128171
2021-04-22	0.962379	0.190473
2021-04-23	0.636281	0.179428
2021-04-26	1.0018	0.115212
2021-04-27	0.689755	0.116275
2021-04-28	0.542693	0.1562
2021-04-29	0.356414	0.155801
2021-04-30	1.16958	0.145247
2021-05-06	0.491756	0.121312
2021-05-07	0.638119	0.151199
2021-05-10	1.06639	0.137462
2021-05-11	0.452827	0.124728
2021-05-12	1.00946	0.128213
2021-05-13	1.07569	0.123571
2021-05-14	1.20381	0.126311
2021-05-17	0.836278	0.115857
2021-05-18	0.715512	0.161205
2021-05-19	0.805468	0.140448
2021-05-20	0.725324	0.172694
2021-05-21	0.778397	0.174638
2021-05-24	0.663465	0.178924
2021-05-25	0.350503	0.175088
2021-05-26	0.373321	0.164207
2021-05-27	0.71721	0.143411
2021-05-28	1.16276	0.123708
2021-05-31	0.278929	0.137961
2021-06-01	1.11763	0.170779
2021-06-02	0.440208	0.169163
2021-06-03	0.65794	0.148362
2021-06-04	0.422485	0.149649
2021-06-07	0.841587	0.172249
2021-06-08	0.618906	0.16936
2021-06-09	0.422135	0.130207
2021-06-10	0.289997	0.115054
2021-06-11	0.741161	0.180551
2021-06-15	0.839458	0.159143
2021-06-16	1.2735	0.134467
2021-06-17	0.85627	0.127585
2021-06-18	0.497543	0.114544
2021-06-21	1.05596	0.107565
2021-06-22	0.277067	0.187575
2021-06-23	0.512772	0.187609
2021-06-24	0.586302	0.16533
2021-06-25	0.38967	0.167857
2021-06-28	0.722985	0.108783
2021-06-29	0.507044	0.158208
2021-06-30	0.19404	0.117066
2021-07-01	0.48287	0.147093
2021-07-02	0.330453	0.136394
2021-07-05	0.258609	0.10454
2021-07-06	0.288251	0.0796894
2021-07-07	0.836545	0.129619
2021-07-08	0.623567	0.12046
2021-07-09	0.376802	0.0944148
2021-07-12	0.826744	0.0837787
2021-07-13	0.328541	0.157399
2021-07-14	0.318849	0.149271
2021-07-15	0.587973	0.142806
2021-07-16	1.19051	0.177283
2021-07-19	0.95112	0.129096
2021-07-20	0.91882	0.182268
2021-07-21	1.57827	0.236652
2021-07-22	0.409099	0.158771
2021-07-23	0.646631	0.130067
2021-07-26	0.745948	-0.0120745
2021-07-27	0.728546	0.107152
2021-07-28	0.633922	0.035832
2021-07-29	0.278689	0.0602918
2021-07-30	0.854722	0.100564
2021-08-02	0.878611	0.0416357
2021-08-03	0.520629	0.0518769
2021-08-04	0.391797	0.0658455
2021-08-05	0.64959	0.158307
2021-08-06	0.499154	0.121089
2021-08-09	1.0121	0.122789
2021-08-10	0.804782	0.0990798
2021-08-11	0.550266	0.108698
2021-08-12	0.402541	0.143984
2021-08-13	0.822038	0.111542
2021-08-16	0.351372	0.118839
2021-08-17	0.540123	0.0678645
2021-08-18	0.582779	0.134334
2021-08-19	0.411279	0.144709
2021-08-20	0.519533	0.0649805
2021-08-23	1.21878	0.0772142
2021-08-24	0.805714	0.142378
2021-08-25	0.523791	0.152113
2021-08-26	0.363717	0.135141
2021-08-27	0.865013	0.131764
2021-08-30	0.509478	0.0952717
2021-08-31	0.184347	0.115553
2021-09-01	0.85272	0.0453529
2021-09-02	0.408336	0.127015
2021-09-03	0.276031	0.0927644
2021-09-06	0.422961	0.117169
2021-09-07	0.551284	0.123573

## Sheet: The fifth stage
date	RVSC	ICS
2020-06-23	0.609978	0.221969
2020-06-24	0.305528	0.249853
2020-06-29	0.905132	0.112226
2020-06-30	0.384317	0.0827566
2020-07-01	0.342218	0.173572
2020-07-02	0.991873	0.111403
2020-07-03	0.317345	0.0967453
2020-07-06	0.3385	0.0134562
2020-07-07	0.4313	0.0916947
2020-07-08	1.0573	0.0951651
2020-07-09	0.128697	0.0787027
2020-07-10	0.889054	0.22875
2020-07-13	0.248581	0.0556231
2020-07-14	0.674252	0.0999673
2020-07-15	0.318231	0.00716663
2020-07-16	1.16581	0.137552
2020-07-17	0.640518	0.149357
2020-07-20	0.430079	0.00482492
2020-07-21	0.771398	0.127697
2020-07-22	0.567217	0.145277
2020-07-23	0.51911	0.0842268
2020-07-24	0.721303	0.078372
2020-07-27	0.628202	0.185996
2020-07-28	0.565697	0.116253
2020-07-29	0.69183	-0.00841962
2020-07-30	0.208102	0.159914
2020-07-31	0.817939	0.105495
2020-08-03	0.638064	0.0486863
2020-08-04	0.54602	0.173547
2020-08-05	0.295851	0.180874
2020-08-06	3.66047	0.160244
2020-08-07	0.454537	0.067546
2020-08-10	0.392006	0.150361
2020-08-11	0.474553	0.192473
2020-08-12	1.21842	0.134032
2020-08-13	0.148444	0.185648
2020-08-14	0.307611	0.139202
2020-08-17	0.189314	0.136932
2020-08-18	1.6751	0.239124
2020-08-19	0.36898	0.0913261
2020-08-20	0.188506	0.184829
2020-08-21	0.245493	0.16275
2020-08-24	0.271677	0.137428
2020-08-25	0.504725	0.195767
2020-08-26	0.212211	0.0394442
2020-08-27	0.0931777	0.1451
2020-08-28	0.291899	0.213644
2020-08-31	0.636467	0.149775
2020-09-01	0.331146	0.136182
2020-09-02	0.147969	0.0996167
2020-09-03	0.369561	0.14166
2020-09-04	0.488967	0.12952
2020-09-07	1.30306	0.149776
2020-09-08	0.590831	0.140416
2020-09-09	0	0.152293
2020-09-10	0.914705	-0.0538342
2020-09-11	1.70009	0.115001
2020-09-14	0.611776	0.122027
2020-09-15	0.657569	0.18799
2020-09-16	2.01337	0.231952
2020-09-17	1.19225	0.140352
2020-09-18	0.829638	0.211167
2020-09-21	1.04829	0.160834
2020-09-22	2.30793	0.085567
2020-09-23	1.08484	0.172309
2020-09-24	2.58216	0.0527586
2020-09-25	1.03399	0.270182
2020-09-28	1.09353	-0.0809601
2020-09-29	0.73509	-0.0564117
2020-09-30	1.42078	-0.102008
2020-10-09	1.00723	-0.189102
2020-10-12	0.375122	-0.174458
2020-10-13	1.20021	-0.0679997
2020-10-14	0.343328	-0.047901
2020-10-15	0.629712	0.00281308
2020-10-16	0.821375	-0.0694818
2020-10-19	0.936878	-0.0525507
2020-10-20	0.788991	-0.00353821
2020-10-21	0.445406	-0.0595464
2020-10-22	0.579152	-0.0293254
2020-10-23	0.544933	-0.0736508
2020-10-26	0.530856	-0.0958246
2020-10-27	1.02535	0.0291729
2020-10-28	1.73284	0.00951002
2020-10-29	2.86895	-0.0611089
2020-10-30	10.4784	-0.124366
2020-11-02	2.01442	-0.114627
2020-11-03	1.39538	-0.109898
2020-11-04	2.21505	-0.0637793
2020-11-05	0.975784	-0.140164
2020-11-06	2.05556	-0.08029
2020-11-09	0.78689	-0.144248
2020-11-10	1.25465	-0.0903085
2020-11-11	1.06936	-0.0974317
2020-11-12	1.29129	-0.04197
2020-11-13	1.25491	-0.0241673
2020-11-16	1.69692	-0.0644783
2020-11-17	0.766216	-0.0996682
2020-11-18	1.16963	-0.012654
2020-11-19	0.699628	-0.0736836
2020-11-20	0.540969	-0.0360593
2020-11-23	0.92759	-0.129511
2020-11-24	4.69422	0.497786
2020-11-25	1.908	0.00932032
2020-11-26	2.01284	0.237281
2020-11-27	2.50853	0.301711
2020-11-30	3.80612	-0.123213
2020-12-01	0.841311	-0.0132516
2020-12-02	2.03615	0.474646
2020-12-03	1.50074	0.483038
2020-12-04	6.10446	0.0686412
2020-12-07	1.21917	-0.0728854
2020-12-08	2.98531	-0.0346012
2020-12-09	2.64576	-0.0660783
2020-12-10	0.738674	-0.0434711
2020-12-11	3.22936	-0.178663
2020-12-14	1.11702	-0.0845941
2020-12-15	0.963828	-0.0121866
2020-12-16	0.565582	-0.0726359
2020-12-17	1.64968	-0.00750789
2020-12-18	2.41133	0.0214023
2020-12-21	1.4725	-0.0358683
2020-12-22	4.43984	-0.06223
2020-12-23	3.63348	-0.0633962
2020-12-24	1.76295	-0.0824746
2020-12-25	0.85295	0.0555907
2020-12-28	1.50389	-0.119731
2020-12-29	1.70329	-0.171857
2020-12-30	0.986694	-0.0520384
2021-01-04	3.4124	0.143818
2021-01-05	0.987805	-0.0954785
2021-01-06	1.02745	-0.138884
2021-01-07	1.61252	-0.163874
2021-01-08	3.31112	-0.120396
2021-01-11	4.24709	-0.185798
2021-01-12	1.80888	-0.156522
2021-01-13	2.38238	-0.0998692
2021-01-14	1.34055	-0.100644
2021-01-15	3.4068	-0.100057
2021-01-18	0.988523	-0.0994262
2021-01-19	1.33459	-0.0481155
2021-01-20	1.12325	-0.0885856
2021-01-21	0.745384	-0.0653378
2021-01-22	1.12222	-0.0353673
2021-01-25	1.26373	-0.178986
2021-01-26	0.864691	-0.0979936
2021-01-27	0.504828	-0.0930404
2021-01-28	0.659418	-0.095464
2021-01-29	0.842809	-0.17429
2021-02-01	0.748208	-0.225266
2021-02-02	0.776283	-0.166899
2021-02-03	0.576411	-0.154544
2021-02-04	1.50589	-0.1586
2021-02-05	0.92996	-0.157705
2021-02-08	0.826505	-0.177615
2021-02-09	0.605022	-0.226854
2021-02-10	0.784652	-0.138307
2021-02-18	0.536831	-0.144443
2021-02-19	1.36202	0.055751
2021-02-22	2.09098	0.0735726
2021-02-23	3.06781	0.129967
2021-02-24	1.23598	-0.059076
2021-02-25	1.10544	-0.0802991
2021-02-26	5.15406	-0.193668
2021-03-01	1.91931	-0.154931
2021-03-02	4.2195	-0.0918285
2021-03-03	0.865482	-0.0809149
2021-03-04	1.50299	-0.0654455
2021-03-05	1.38772	-0.0530133
2021-03-08	0.820096	-0.096706
2021-03-09	1.59938	-0.171246
2021-03-10	2.93201	-0.0761202
2021-03-11	1.27883	-0.110752
2021-03-12	0.652075	-0.0899395
2021-03-15	1.07096	-0.0838382
2021-03-16	0.36606	-0.0933164
2021-03-17	0.99169	-0.0640883
2021-03-18	1.1446	-0.0173103
2021-03-19	3.42565	-0.104278
2021-03-22	1.33956	0.120398
2021-03-23	0.673198	0.143887
2021-03-24	0.943396	0.156871
2021-03-25	1.40595	0.156975
2021-03-26	1.25265	0.173256
2021-03-29	1.9644	-0.109616
2021-03-30	0.930321	-0.0557764
2021-03-31	0.668457	-0.017199
2021-04-01	0.882616	-0.0801545
2021-04-02	0.838751	-0.114031
2021-04-06	0.961953	-0.0432684
2021-04-07	0.604329	-0.0224456
2021-04-08	0.742849	-0.0138905
2021-04-09	0.49596	-0.0670494
2021-04-12	1.5169	-0.122984
2021-04-13	0.433444	-0.0160413
2021-04-14	0.462244	-0.0686103
2021-04-15	0.456239	-0.065084
2021-04-16	0.930825	-0.0518344
2021-04-19	0.433514	0.139558
2021-04-20	0.5762	0.139818
2021-04-21	0.479418	0.128171
2021-04-22	0.962379	0.190473
2021-04-23	0.636281	0.179428
2021-04-26	1.0018	0.115212
2021-04-27	0.689755	0.116275
2021-04-28	0.542693	0.1562
2021-04-29	0.356414	0.155801
2021-04-30	1.16958	0.145247
2021-05-06	0.491756	0.121312
2021-05-07	0.638119	0.151199
2021-05-10	1.06639	0.137462
2021-05-11	0.452827	0.124728
2021-05-12	1.00946	0.128213
2021-05-13	1.07569	0.123571
2021-05-14	1.20381	0.126311
2021-05-17	0.836278	0.115857
2021-05-18	0.715512	0.161205
2021-05-19	0.805468	0.140448
2021-05-20	0.725324	0.172694
2021-05-21	0.778397	0.174638
2021-05-24	0.663465	0.178924
2021-05-25	0.350503	0.175088
2021-05-26	0.373321	0.164207
2021-05-27	0.71721	0.143411
2021-05-28	1.16276	0.123708
2021-05-31	0.278929	0.137961
2021-06-01	1.11763	0.170779
2021-06-02	0.440208	0.169163
2021-06-03	0.65794	0.148362
2021-06-04	0.422485	0.149649
2021-06-07	0.841587	0.172249
2021-06-08	0.618906	0.16936
2021-06-09	0.422135	0.130207
2021-06-10	0.289997	0.115054
2021-06-11	0.741161	0.180551
2021-06-15	0.839458	0.159143
2021-06-16	1.2735	0.134467
2021-06-17	0.85627	0.127585
2021-06-18	0.497543	0.114544
2021-06-21	1.05596	0.107565
2021-06-22	0.277067	0.187575
2021-06-23	0.512772	0.187609
2021-06-24	0.586302	0.16533
2021-06-25	0.38967	0.167857
2021-06-28	0.722985	0.108783
2021-06-29	0.507044	0.158208
2021-06-30	0.19404	0.117066
2021-07-01	0.48287	0.147093
2021-07-02	0.330453	0.136394
2021-07-05	0.258609	0.10454
2021-07-06	0.288251	0.0796894
2021-07-07	0.836545	0.129619
2021-07-08	0.623567	0.12046
2021-07-09	0.376802	0.0944148
2021-07-12	0.826744	0.0837787
2021-07-13	0.328541	0.157399
2021-07-14	0.318849	0.149271
2021-07-15	0.587973	0.142806
2021-07-16	1.19051	0.177283
2021-07-19	0.95112	0.129096
2021-07-20	0.91882	0.182268
2021-07-21	1.57827	0.236652
2021-07-22	0.409099	0.158771
2021-07-23	0.646631	0.130067
2021-07-26	0.745948	-0.0120745
2021-07-27	0.728546	0.107152
2021-07-28	0.633922	0.035832
2021-07-29	0.278689	0.0602918
2021-07-30	0.854722	0.100564
2021-08-02	0.878611	0.0416357
2021-08-03	0.520629	0.0518769
2021-08-04	0.391797	0.0658455
2021-08-05	0.64959	0.158307
2021-08-06	0.499154	0.121089
2021-08-09	1.0121	0.122789
2021-08-10	0.804782	0.0990798
2021-08-11	0.550266	0.108698
2021-08-12	0.402541	0.143984
2021-08-13	0.822038	0.111542
2021-08-16	0.351372	0.118839
2021-08-17	0.540123	0.0678645
2021-08-18	0.582779	0.134334
2021-08-19	0.411279	0.144709
2021-08-20	0.519533	0.0649805
2021-08-23	1.21878	0.0772142
2021-08-24	0.805714	0.142378
2021-08-25	0.523791	0.152113
2021-08-26	0.363717	0.135141
2021-08-27	0.865013	0.131764
2021-08-30	0.509478	0.0952717
2021-08-31	0.184347	0.115553
2021-09-01	0.85272	0.0453529
2021-09-02	0.408336	0.127015
2021-09-03	0.276031	0.0927644
2021-09-06	0.422961	0.117169
2021-09-07	0.551284	0.123573
2021-09-08	0.544793	0.111543
2021-09-09	0.478714	0.138373
2021-09-10	0.561206	0.116609
2021-09-13	0.398836	0.116383
2021-09-14	0.50238	0.104133
2021-09-15	0.489978	0.113884
2021-09-16	1.5558	0.0866571
2021-09-17	0.583481	0.099183
2021-09-22	0.696897	0.0781851
2021-09-23	0.569091	0.151414
2021-09-24	0.769971	0.0955395
2021-09-27	0.562341	0.104408
2021-09-28	0.710338	0.135249
2021-09-29	0.89895	0.0269075
2021-09-30	0.696683	0.0988796
2021-10-08	1.02687	0.105271
2021-10-11	0.662695	0.122597
2021-10-12	0.573205	0.0669622
2021-10-13	2.5939	0.118603
2021-10-14	1.29612	0.156588
2021-10-15	0.632496	0.14988
2021-10-18	0.715594	0.129101
2021-10-19	0.867494	0.133642
2021-10-20	0.46105	0.151607
2021-10-21	0.605751	0.131531
2021-10-22	1.67738	0.13598
2021-10-25	0.486532	0.142262
2021-10-26	0.921131	0.155223
2021-10-27	0.837352	0.123103
2021-10-28	1.50292	0.285307
2021-10-29	0.835062	0.125371
2021-11-01	0.617421	0.0949201
2021-11-02	1.05815	0.0814118
2021-11-03	0.898551	0.117048
2021-11-04	0.87381	0.115033
2021-11-05	1.47987	0.105572
2021-11-08	0.476389	0.145349
2021-11-09	0.348322	0.146897
2021-11-10	0.344158	0.116931
2021-11-11	0.753641	0.121319
2021-11-12	0.541978	0.0529348
2021-11-15	0.595561	0.140792
2021-11-16	0.385052	0.128557
2021-11-17	0.728032	0.136586
2021-11-18	1.39284	0.148825
2021-11-19	0.959448	0.165105
2021-11-22	0.493014	0.0972171
2021-11-23	0.574052	0.0473843
2021-11-24	0.487257	0.149835
2021-11-25	0.281857	0.142486
2021-11-26	0.740413	0.124785
2021-11-29	2.61619	0.129201
2021-11-30	4.48759	0.130103
2021-12-01	2.74744	0.100925
2021-12-02	1.69256	0.0936919
2021-12-03	2.95945	0.0938904
2021-12-06	0.977981	0.0694104
2021-12-07	0.770066	0.100463
2021-12-08	0.615243	0.125621
2021-12-09	0.498782	0.088729
2021-12-10	0.560372	0.120225
2021-12-13	0.656557	0.114889
2021-12-14	0.689197	0.101839
2021-12-15	0.822513	0.134748
2021-12-16	0.381146	0.1286
2021-12-17	0.518227	0.113518
2021-12-20	0.903234	0.111493
2021-12-21	0.497384	0.0894815
2021-12-22	0.522859	0.112965
2021-12-23	0.338383	0.115298
2021-12-24	0.244217	0.0878094
2021-12-27	0.680855	0.127427
2021-12-28	0.567872	0.125439
2021-12-29	0.449048	0.115182
2021-12-30	0.5043	0.0946559
2022-01-04	0.517453	0.148945
2022-01-05	0.441492	0.0803625
2022-01-06	0.291856	0.11202
2022-01-07	0.341726	0.112563
2022-01-10	0.393259	0.0941313
2022-01-11	0.265091	0.114155
2022-01-12	0.377229	0.106559
2022-01-13	0.288386	0.129543
2022-01-14	0.239845	0.0973925
2022-01-17	0.43598	0.0870375
2022-01-18	0.422625	0.0917975
2022-01-19	1.03229	0.128326
2022-01-20	0.625073	0.079544
2022-01-21	1.05656	0.219782
2022-01-24	0.287905	0.235228
2022-01-25	0.529807	0.0269425
2022-01-26	0.319559	0.113048
2022-01-27	0.485599	-0.00132556
2022-01-28	1.27588	0.0818929
2022-02-07	0.814283	0.0663568
2022-02-08	0.346593	0.0963597
2022-02-09	0.209749	0.0926197
2022-02-10	0.356834	0.170798
2022-02-11	0.647296	0.0652353
2022-02-14	0.435225	0.125418
2022-02-15	0.207766	0.149426
2022-02-16	0.41136	0.0994224
2022-02-17	0.573089	0.1502
2022-02-18	0.394734	0.124034
2022-02-21	0.653714	0.0888796
2022-02-22	0.672681	0.0967374
2022-02-23	0.34405	0.093301
2022-02-24	7.7859	0.0308498
2022-02-25	1.25956	0.109066
2022-02-28	0.453914	0.0976227
2022-03-01	0.472536	0.115017
2022-03-02	0	0.136263
2022-03-03	0	0.143721
2022-03-04	5.18251	0.103105
2022-03-07	0	0.0557799
2022-03-08	7.05733	-0.00555455
2022-03-09	2.61851	-0.0594255
2022-03-10	0.00692905	0.00818765
2022-03-11	5.56524	0.0137441
2022-03-14	1.40318	0.0265935
2022-03-15	5.62107	-0.00129145
2022-03-16	3.47325	0.00905858
2022-03-17	1.4831	0.000417946
2022-03-18	0.835583	0.0940082
2022-03-21	1.52145	0.0902174
2022-03-22	0.885482	0.146743
2022-03-23	1.02145	0.151381
2022-03-24	3.12135	0.120966
2022-03-25	1.72263	0.123296
2022-03-28	1.87979	0.0527674
2022-03-29	1.92009	0.102673
2022-03-30	2.02393	0.0950118
2022-03-31	2.01343	0.152954
2022-04-01	2.02897	0.186037
2022-04-06	0.548856	0.107443
2022-04-07	1.55092	0.067661
2022-04-08	1.67704	0.0524384
2022-04-11	0.758322	-0.0174724
2022-04-12	1.3467	0.106479
2022-04-13	0.932204	0.0858346
2022-04-14	1.12378	0.143689
2022-04-15	1.07254	0.0332412
2022-04-18	1.41218	0.0906593
2022-04-19	1.42625	0.110199
2022-04-20	1.62166	0.0801721
2022-04-21	0.951328	0.0327671
2022-04-22	1.59336	0.155154
2022-04-25	1.02584	-0.0879814
2022-04-26	1.2754	-0.0438787
2022-04-27	1.24668	-0.0316008
2022-04-28	1.80584	0.0402766
2022-04-29	1.33234	-0.0386788
2022-05-05	0.800957	0.0457695
2022-05-06	0.884127	0.034371
2022-05-09	2.06965	0.0927383
2022-05-10	3.23967	0.0618143
2022-05-11	1.26205	0.03669
2022-05-12	2.10752	0.101439
2022-05-13	1.51768	0.103402
2022-05-16	0.893098	0.136191
2022-05-17	0.823422	0.106061
2022-05-18	1.23601	0.131916
2022-05-19	1.23467	0.0777031
2022-05-20	1.1819	0.14055
2022-05-23	0.601482	0.122383
2022-05-24	1.07386	-0.011243
2022-05-25	1.04596	0.0815244
2022-05-26	0.715536	0.0861114
2022-05-27	0.891427	0.143601
2022-05-30	0.506785	0.143003
2022-05-31	0.6558	0.158116
2022-06-01	0.794084	0.12428
2022-06-02	0.919679	0.107724
2022-06-06	0.49658	0.0555801
2022-06-07	0.597175	0.105208
2022-06-08	0.678231	0.0613912
2022-06-09	0.384075	0.0189039
2022-06-10	0.414539	0.0918101
2022-06-13	0.702473	0.130967
2022-06-14	0.760749	0.0549938
2022-06-15	0.773366	0.121703
2022-06-16	0.593944	0.0804332
2022-06-17	0.782605	0.0978665
2022-06-20	1.34933	0.0672491
2022-06-21	0.780767	0.0960086
2022-06-22	1.68976	0.143854
2022-06-23	1.98388	0.0925792
2022-06-24	2.95779	0.158491
2022-06-27	1.21734	0.0895943
2022-06-28	0.848189	0.076382
2022-06-29	0.786241	0.0561179
2022-06-30	0.742267	0.0875387
2022-07-01	1.2754	0.0819596
2022-07-04	1.00003	0.0988226
2022-07-05	0.888742	0.0340522
2022-07-06	2.49028	0.0787322
2022-07-07	3.76315	0.145425
2022-07-08	1.78105	0.116758
2022-07-11	2.83058	0.0842958
2022-07-12	1.69076	0.141786
2022-07-13	1.65896	0.12402
2022-07-14	1.46597	0.0914729
2022-07-15	1.75925	0.101126
2022-07-18	1.61767	0.0595825
2022-07-19	1.3871	0.0846157
2022-07-20	0.938161	0.213518
2022-07-21	0.897648	0.209516
2022-07-22	0.825242	0.143819
2022-07-25	1.91075	0.1106
2022-07-26	1.27017	0.103316
2022-07-27	1.08647	0.143983
2022-07-28	0.794344	0.116755
2022-07-29	0.865516	0.104347
2022-08-01	0.565134	0.116223
2022-08-02	1.35922	-0.0111986
2022-08-03	0.654457	0.0669712
2022-08-04	0.81853	0.128626
2022-08-05	0.646427	0.123446
2022-08-08	0.829156	0.125784
2022-08-09	0.763616	0.113209
2022-08-10	0.921578	0.128123
2022-08-11	0.490889	0.144164
2022-08-12	0.549113	0.136967
2022-08-15	0.465077	0.152046
2022-08-16	0.588336	0.145044
2022-08-17	1.07886	0.153486
2022-08-18	0.723802	0.162242
2022-08-19	0.582746	0.106742
2022-08-22	0.736437	0.152037
2022-08-23	0.39539	0.131885
2022-08-24	0.753076	0.0694011
2022-08-25	1.07404	0.113613
2022-08-26	0.46823	0.147643
2022-08-29	0.605968	0.0853756
2022-08-30	0.630558	0.108972
2022-08-31	0.291671	0.0323664
2022-09-01	0.605296	0.114592
2022-09-02	0.637902	0.103468
2022-09-05	0.257784	0.110734
2022-09-06	0.623161	0.103337
2022-09-07	0.478181	0.0233323
2022-09-08	0.888652	-0.101595
2022-09-09	0.968021	0.128864
2022-09-13	5.68411	0.114381
2022-09-14	0.659199	0.124883
2022-09-15	0.606648	0.010166
2022-09-16	0.412933	0.0576881
2022-09-19	0.677757	0.0875979
2022-09-20	0.471999	0.106466
2022-09-21	1.53793	0.114434
2022-09-22	1.16012	0.111401
2022-09-23	1.08082	0.0912132
2022-09-26	1.29768	0.0576398
2022-09-27	1.45288	0.0819454
2022-09-28	1.12184	0.0452698
2022-09-29	0.901366	0.0887124
2022-09-30	0.916962	0.0859307
2022-10-10	0.616145	0.0833103
2022-10-11	0.847833	0.0898647
2022-10-12	0.742277	0.0337172
2022-10-13	0.335761	0.0518018
2022-10-14	0.321212	0.0384786
2022-10-17	0.719057	0.0902546
2022-10-18	0.540037	0.0808257
2022-10-19	0.482264	0.135942
2022-10-20	1.15343	0.0947998
2022-10-21	0.375416	0.124595
2022-10-24	1.12314	0.0479195
2022-10-25	0.607801	0.100662
2022-10-26	0.831169	0.138741
2022-10-27	0.263778	0.15446
2022-10-28	0.399486	-0.0308055
2022-10-31	0.993651	0.00860119
2022-11-01	0.607838	0.0272078
2022-11-02	0.308328	0.0849287
2022-11-03	0.270258	0.105369
2022-11-04	1.46492	0.0698686
2022-11-07	0.183178	0.116946
2022-11-08	0.178489	0.115039
2022-11-09	0.4735	0.0934454
2022-11-10	0.329034	0.113642
2022-11-11	0.927287	0.0334988
2022-11-14	0.952456	0.0751646
2022-11-15	0.947579	0.0930871
2022-11-16	0.389491	0.107743
2022-11-17	0.450489	0.0999723
2022-11-18	0.899157	0.0946031
2022-11-21	0.409846	0.0890114
2022-11-22	1.0237	0.0692845
2022-11-23	0.530022	0.0830756
2022-11-24	0.804319	0.102833
2022-11-25	0.458848	0.104195
2022-11-28	0.93022	0.109602
2022-11-29	1.80629	0.0924843
2022-11-30	1.3017	0.124107
2022-12-01	0.950143	0.0714662
2022-12-02	0.697007	0.100248
2022-12-05	1.86415	0.0880862
2022-12-06	1.80663	0.0930922
2022-12-07	1.09596	0.0894724
2022-12-08	1.95021	0.0734001
2022-12-09	1.29194	0.0993086
2022-12-12	1.3354	0.0649187
2022-12-13	0.907699	0.100582
2022-12-14	0.461648	0.10992
2022-12-15	0.662893	0.107669
2022-12-16	1.0547	0.0680918
2022-12-19	0.705945	-0.0198567
2022-12-20	1.12223	0.0866929
2022-12-21	0.617124	0.0939667
2022-12-22	0.339322	0.0630735
2022-12-23	0.69961	0.0426976
2022-12-26	0.360326	0.0904431
2022-12-27	0.350623	0.0995615
2022-12-28	0.438317	0.113598
2022-12-29	0.222606	0.122041
2022-12-30	0.624394	0.111283

## Sheet: Lead-and-lag data
	date5	T=5	date10	T=10	date15	T=15	date20	T=20
0	2018-03-28	0	2018-03-28	0	2018-03-28	0	2018-03-28	0
1	2018-03-29	0.0405505	2018-03-29	0.0210832	2018-03-29	0.0142362	2018-03-29	0.0107451
2	2018-03-30	-0.00176094	2018-03-30	0.00164902	2018-03-30	0.00167561	2018-03-30	0.00147491
3	2018-04-02	0.0347973	2018-04-02	0.022032	2018-04-02	0.015683	2018-04-02	0.0121309
4	2018-04-03	0.188443	2018-04-03	0.0959696	2018-04-03	0.0642888	2018-04-03	0.0483223
5	2018-04-04	0.241472	2018-04-04	0.128087	2018-04-04	0.0869235	2018-04-04	0.0657519
6	2018-04-09	0.0511978	2018-04-09	0.0349423	2018-04-09	0.0253827	2018-04-09	0.019822
7	2018-04-10	-0.251982	2018-04-10	-0.121446	2018-04-10	-0.0799105	2018-04-10	-0.0595315
8	2018-04-11	-0.55546	2018-04-11	-0.278444	2018-04-11	-0.185741	2018-04-11	-0.13934
9	2018-04-12	-0.731975	2018-04-12	-0.360319	2018-04-12	-0.238834	2018-04-12	-0.178591
10	2018-04-13	-0.741234	2018-04-13	-0.346709	2018-04-13	-0.226108	2018-04-13	-0.167733
11	2018-04-16	-0.603805	2018-04-16	-0.264868	2018-04-16	-0.169252	2018-04-16	-0.124304
12	2018-04-17	-0.387111	2018-04-17	-0.155017	2018-04-17	-0.0960154	2018-04-17	-0.0694091
13	2018-04-18	-0.0577186	2018-04-18	0.000476341	2018-04-18	0.00572978	2018-04-18	0.00620206
14	2018-04-19	0.197152	2018-04-19	0.122288	2018-04-19	0.0860021	2018-04-19	0.0660914
15	2018-04-20	0.320698	2018-04-20	0.184808	2018-04-20	0.12818	2018-04-20	0.0979482
16	2018-04-23	0.280925	2018-04-23	0.167659	2018-04-23	0.117707	2018-04-23	0.0904982
17	2018-04-24	0.150414	2018-04-24	0.102497	2018-04-24	0.0745102	2018-04-24	0.0582237
18	2018-04-25	-0.0666838	2018-04-25	-0.00581832	2018-04-25	0.00244212	2018-04-25	0.00423956
19	2018-04-26	-0.253166	2018-04-26	-0.0983255	2018-04-26	-0.0591917	2018-04-26	-0.0419907
20	2018-04-27	-0.304103	2018-04-27	-0.11968	2018-04-27	-0.0728026	2018-04-27	-0.0520041
21	2018-05-02	-0.252509	2018-05-02	-0.0887502	2018-05-02	-0.0514043	2018-05-02	-0.0357098
22	2018-05-03	-0.124642	2018-05-03	-0.0243735	2018-05-03	-0.00861763	2018-05-03	-0.00369605
23	2018-05-04	0.0550368	2018-05-04	0.0599151	2018-05-04	0.0463796	2018-05-04	0.0371121
24	2018-05-07	0.278085	2018-05-07	0.158111	2018-05-07	0.109058	2018-05-07	0.0831017
25	2018-05-08	0.579098	2018-05-08	0.29352	2018-05-08	0.19622	2018-05-08	0.147338
26	2018-05-09	0.918206	2018-05-09	0.453642	2018-05-09	0.300783	2018-05-09	0.224926
27	2018-05-10	1.28355	2018-05-10	0.637953	2018-05-10	0.423736	2018-05-10	0.317118
28	2018-05-11	1.61724	2018-05-11	0.814291	2018-05-11	0.54339	2018-05-11	0.40762
29	2018-05-14	1.83134	2018-05-14	0.931545	2018-05-14	0.62427	2018-05-14	0.46935
30	2018-05-15	2.01648	2018-05-15	1.02857	2018-05-15	0.690537	2018-05-15	0.519744
31	2018-05-16	2.1658	2018-05-16	1.11019	2018-05-16	0.746576	2018-05-16	0.562422
32	2018-05-17	2.28876	2018-05-17	1.18555	2018-05-17	0.799521	2018-05-17	0.603101
33	2018-05-18	2.29045	2018-05-18	1.20981	2018-05-18	0.820457	2018-05-18	0.620498
34	2018-05-21	2.18165	2018-05-21	1.18299	2018-05-21	0.809195	2018-05-21	0.614563
35	2018-05-22	1.87351	2018-05-22	1.04315	2018-05-22	0.720557	2018-05-22	0.550016
36	2018-05-23	1.45129	2018-05-23	0.830225	2018-05-23	0.579403	2018-05-23	0.44466
37	2018-05-24	0.927204	2018-05-24	0.550611	2018-05-24	0.389732	2018-05-24	0.301319
38	2018-05-25	0.287005	2018-05-25	0.203647	2018-05-25	0.152464	2018-05-25	0.121156
39	2018-05-28	-0.373181	2018-05-28	-0.150613	2018-05-28	-0.0894763	2018-05-28	-0.0625306
40	2018-05-29	-0.939751	2018-05-29	-0.447542	2018-05-29	-0.290565	2018-05-29	-0.214564
41	2018-05-30	-1.42468	2018-05-30	-0.685969	2018-05-30	-0.448451	2018-05-30	-0.332593
42	2018-05-31	-1.78319	2018-05-31	-0.84299	2018-05-31	-0.548336	2018-05-31	-0.405774
43	2018-06-01	-1.99894	2018-06-01	-0.920211	2018-06-01	-0.593991	2018-06-01	-0.437991
44	2018-06-04	-2.12928	2018-06-04	-0.955869	2018-06-04	-0.612746	2018-06-04	-0.450381
45	2018-06-05	-2.18424	2018-06-05	-0.96194	2018-06-05	-0.613562	2018-06-05	-0.449955
46	2018-06-06	-2.23592	2018-06-06	-0.967566	2018-06-06	-0.613969	2018-06-06	-0.449122
47	2018-06-07	-2.21944	2018-06-07	-0.944633	2018-06-07	-0.596236	2018-06-07	-0.434982
48	2018-06-08	-2.09661	2018-06-08	-0.873352	2018-06-08	-0.547297	2018-06-08	-0.397833
49	2018-06-11	-1.83559	2018-06-11	-0.733044	2018-06-11	-0.452808	2018-06-11	-0.326754
50	2018-06-12	-1.36329	2018-06-12	-0.49748	2018-06-12	-0.29725	2018-06-12	-0.210791
51	2018-06-13	-0.674288	2018-06-13	-0.17044	2018-06-13	-0.0839535	2018-06-13	-0.0526789
52	2018-06-14	0.152114	2018-06-14	0.213605	2018-06-14	0.165449	2018-06-14	0.13187
53	2018-06-15	1.00139	2018-06-15	0.609522	2018-06-15	0.423476	2018-06-15	0.323188
54	2018-06-19	1.72445	2018-06-19	0.958603	2018-06-19	0.654217	2018-06-19	0.495534
55	2018-06-20	2.27243	2018-06-20	1.24149	2018-06-20	0.845918	2018-06-20	0.640538
56	2018-06-21	2.57044	2018-06-21	1.40994	2018-06-21	0.964398	2018-06-21	0.731907
57	2018-06-22	2.70624	2018-06-22	1.49746	2018-06-22	1.02924	2018-06-22	0.783256
58	2018-06-25	2.61102	2018-06-25	1.46601	2018-06-25	1.01416	2018-06-25	0.774505
59	2018-06-26	2.36405	2018-06-26	1.34408	2018-06-26	0.935027	2018-06-26	0.716285
60	2018-06-27	1.9853	2018-06-27	1.14183	2018-06-27	0.798329	2018-06-27	0.613274
61	2018-06-28	1.45143	2018-06-28	0.841395	2018-06-28	0.590336	2018-06-28	0.454402
62	2018-06-29	0.814845	2018-06-29	0.468192	2018-06-29	0.327549	2018-06-29	0.251819
63	2018-07-02	0.0650372	2018-07-02	0.0236465	2018-07-02	0.013117	2018-07-02	0.00884001
64	2018-07-03	-0.743197	2018-07-03	-0.461717	2018-07-03	-0.33098	2018-07-03	-0.257238
65	2018-07-04	-1.60521	2018-07-04	-0.974986	2018-07-04	-0.692097	2018-07-04	-0.535099
66	2018-07-05	-2.48229	2018-07-05	-1.47058	2018-07-05	-1.03206	2018-07-05	-0.792931
67	2018-07-06	-3.37587	2018-07-06	-1.93689	2018-07-06	-1.33949	2018-07-06	-1.02082
68	2018-07-09	-4.19165	2018-07-09	-2.30937	2018-07-09	-1.56832	2018-07-09	-1.1835
69	2018-07-10	-4.88583	2018-07-10	-2.55799	2018-07-10	-1.70094	2018-07-10	-1.26945
70	2018-07-11	-5.40892	2018-07-11	-2.65456	2018-07-11	-1.72235	2018-07-11	-1.26955
71	2018-07-12	-5.6516	2018-07-12	-2.5843	2018-07-12	-1.63657	2018-07-12	-1.19211
72	2018-07-13	-5.63658	2018-07-13	-2.38009	2018-07-13	-1.47022	2018-07-13	-1.05839
73	2018-07-16	-5.3784	2018-07-16	-2.11324	2018-07-16	-1.28006	2018-07-16	-0.913399
74	2018-07-17	-4.94271	2018-07-17	-1.82296	2018-07-17	-1.08784	2018-07-17	-0.771278
75	2018-07-18	-4.50145	2018-07-18	-1.58904	2018-07-18	-0.941276	2018-07-18	-0.665609
76	2018-07-19	-4.13094	2018-07-19	-1.43228	2018-07-19	-0.850172	2018-07-19	-0.602442
77	2018-07-20	-3.85413	2018-07-20	-1.34224	2018-07-20	-0.802606	2018-07-20	-0.57118
78	2018-07-23	-3.72089	2018-07-23	-1.32119	2018-07-23	-0.798516	2018-07-23	-0.571498
79	2018-07-24	-3.55686	2018-07-24	-1.29779	2018-07-24	-0.791581	2018-07-24	-0.568992
80	2018-07-25	-3.37567	2018-07-25	-1.26378	2018-07-25	-0.775912	2018-07-25	-0.559337
81	2018-07-26	-3.09878	2018-07-26	-1.15656	2018-07-26	-0.70687	2018-07-26	-0.508169
82	2018-07-30	-2.88765	2018-07-30	-1.04703	2018-07-30	-0.631953	2018-07-30	-0.451274
83	2018-07-31	-2.6242	2018-07-31	-0.910053	2018-07-31	-0.537678	2018-07-31	-0.379487
84	2018-08-01	-2.23927	2018-08-01	-0.722158	2018-08-01	-0.411374	2018-08-01	-0.284331
85	2018-08-02	-1.90706	2018-08-02	-0.558359	2018-08-02	-0.301829	2018-08-02	-0.201982
86	2018-08-03	-1.5034	2018-08-03	-0.366004	2018-08-03	-0.174792	2018-08-03	-0.107008
87	2018-08-06	-1.28625	2018-08-06	-0.267056	2018-08-06	-0.110472	2018-08-06	-0.0592512
88	2018-08-07	-1.21414	2018-08-07	-0.236216	2018-08-07	-0.0908463	2018-08-07	-0.0447745
89	2018-08-08	-1.07732	2018-08-08	-0.221468	2018-08-08	-0.0898742	2018-08-08	-0.0469515
90	2018-08-09	-0.890573	2018-08-09	-0.192485	2018-08-09	-0.0814383	2018-08-09	-0.044275
91	2018-08-10	-0.611858	2018-08-10	-0.115347	2018-08-10	-0.0415595	2018-08-10	-0.01844
92	2018-08-13	-0.126831	2018-08-13	0.0821066	2018-08-13	0.0829889	2018-08-13	0.072658
93	2018-08-14	0.45349	2018-08-14	0.311645	2018-08-14	0.22442	2018-08-14	0.17458
94	2018-08-15	0.869478	2018-08-15	0.468654	2018-08-15	0.318703	2018-08-15	0.241499
95	2018-08-16	1.62996	2018-08-16	0.813997	2018-08-16	0.540271	2018-08-16	0.404302
96	2018-08-17	2.46058	2018-08-17	1.21132	2018-08-17	0.799212	2018-08-17	0.596029
97	2018-08-20	3.30743	2018-08-20	1.64518	2018-08-20	1.08833	2018-08-20	0.812457
98	2018-08-21	4.12375	2018-08-21	2.08568	2018-08-21	1.38346	2018-08-21	1.03341
99	2018-08-22	4.89746	2018-08-22	2.52933	2018-08-22	1.6882	2018-08-22	1.26462
100	2018-08-23	5.28276	2018-08-23	2.79648	2018-08-23	1.88332	2018-08-23	1.4172
101	2018-08-24	5.46782	2018-08-24	2.97939	2018-08-24	2.02912	2018-08-24	1.53576
102	2018-08-27	5.3817	2018-08-27	3.01766	2018-08-27	2.08025	2018-08-27	1.58468
103	2018-08-28	5.29259	2018-08-28	3.06774	2018-08-28	2.14218	2018-08-28	1.64282
104	2018-08-29	4.97465	2018-08-29	2.97001	2018-08-29	2.09894	2018-08-29	1.61999
105	2018-08-30	4.53746	2018-08-30	2.77106	2018-08-30	1.97794	2018-08-30	1.53504
106	2018-08-31	4.17786	2018-08-31	2.58431	2018-08-31	1.85629	2018-08-31	1.4459
107	2018-09-03	3.91023	2018-09-03	2.41567	2018-09-03	1.73727	2018-09-03	1.35468
108	2018-09-04	3.50795	2018-09-04	2.18456	2018-09-04	1.57643	2018-09-04	1.23173
109	2018-09-05	3.34238	2018-09-05	2.05027	2018-09-05	1.47344	2018-09-05	1.14929
110	2018-09-06	3.27347	2018-09-06	1.95424	2018-09-06	1.39345	2018-09-06	1.08307
111	2018-09-07	3.27144	2018-09-07	1.89747	2018-09-07	1.34001	2018-09-07	1.03665
112	2018-09-10	3.40401	2018-09-10	1.90954	2018-09-10	1.33265	2018-09-10	1.02477
113	2018-09-11	3.59714	2018-09-11	1.96644	2018-09-11	1.35962	2018-09-11	1.0405
114	2018-09-12	3.91731	2018-09-12	2.07619	2018-09-12	1.42066	2018-09-12	1.08146
115	2018-09-13	4.31929	2018-09-13	2.23916	2018-09-13	1.5209	2018-09-13	1.15337
116	2018-09-14	4.72169	2018-09-14	2.4059	2018-09-14	1.62445	2018-09-14	1.22814
117	2018-09-17	5.10498	2018-09-17	2.58094	2018-09-17	1.73695	2018-09-17	1.31089
118	2018-09-18	5.39267	2018-09-18	2.72773	2018-09-18	1.83319	2018-09-18	1.38218
119	2018-09-19	5.6297	2018-09-19	2.86064	2018-09-19	1.9222	2018-09-19	1.44869
120	2018-09-20	5.78758	2018-09-20	2.96546	2018-09-20	1.9948	2018-09-20	1.5037
121	2018-09-21	5.81833	2018-09-21	3.01896	2018-09-21	2.03626	2018-09-21	1.53654
122	2018-09-25	5.72239	2018-09-25	3.01128	2018-09-25	2.03847	2018-09-25	1.54063
123	2018-09-26	5.66071	2018-09-26	3.03622	2018-09-26	2.06688	2018-09-26	1.56609
124	2018-09-27	5.4552	2018-09-27	2.99339	2018-09-27	2.05397	2018-09-27	1.56246
125	2018-09-28	5.00026	2018-09-28	2.8226	2018-09-28	1.958	2018-09-28	1.49791
126	2018-10-08	4.45459	2018-10-08	2.59394	2018-10-08	1.82038	2018-10-08	1.401
127	2018-10-09	3.87903	2018-10-09	2.33482	2018-10-09	1.65836	2018-10-09	1.28425
128	2018-10-10	3.2457	2018-10-10	2.02346	2018-10-10	1.45531	2018-10-10	1.13429
129	2018-10-11	2.61743	2018-10-11	1.71487	2018-10-11	1.25377	2018-10-11	0.985276
130	2018-10-12	2.02228	2018-10-12	1.41391	2018-10-12	1.0548	2018-10-12	0.837151
131	2018-10-15	1.4705	2018-10-15	1.12284	2018-10-15	0.858136	2018-10-15	0.68886
132	2018-10-16	1.01052	2018-10-16	0.893624	2018-10-16	0.706493	2018-10-16	0.575826
133	2018-10-17	0.544929	2018-10-17	0.652851	2018-10-17	0.543156	2018-10-17	0.452139
134	2018-10-18	0.235945	2018-10-18	0.490109	2018-10-18	0.429931	2018-10-18	0.364975
135	2018-10-19	0.200757	2018-10-19	0.477085	2018-10-19	0.419815	2018-10-19	0.356471
136	2018-10-22	0.281267	2018-10-22	0.519993	2018-10-22	0.445797	2018-10-22	0.374441
137	2018-10-23	0.455087	2018-10-23	0.605397	2018-10-23	0.498776	2018-10-23	0.41209
138	2018-10-24	0.609968	2018-10-24	0.68582	2018-10-24	0.549605	2018-10-24	0.448591
139	2018-10-25	0.953147	2018-10-25	0.850521	2018-10-25	0.654851	2018-10-25	0.525291
140	2018-10-26	1.35282	2018-10-26	1.03749	2018-10-26	0.774717	2018-10-26	0.613055
141	2018-10-29	1.83569	2018-10-29	1.25318	2018-10-29	0.911951	2018-10-29	0.713312
142	2018-10-30	2.31635	2018-10-30	1.47887	2018-10-30	1.05884	2018-10-30	0.822007
143	2018-10-31	2.64831	2018-10-31	1.64263	2018-10-31	1.16868	2018-10-31	0.904763
144	2018-11-01	2.87807	2018-11-01	1.77847	2018-11-01	1.26507	2018-11-01	0.979399
145	2018-11-02	3.03698	2018-11-02	1.87792	2018-11-02	1.33803	2018-11-02	1.03695
146	2018-11-05	3.21582	2018-11-05	1.9727	2018-11-05	1.40418	2018-11-05	1.08794
147	2018-11-06	3.20852	2018-11-06	1.96696	2018-11-06	1.40089	2018-11-06	1.08587
148	2018-11-07	3.17341	2018-11-07	1.95092	2018-11-07	1.39193	2018-11-07	1.08002
149	2018-11-08	3.10168	2018-11-08	1.92366	2018-11-08	1.3764	2018-11-08	1.06946
150	2018-11-09	3.00637	2018-11-09	1.8824	2018-11-09	1.3512	2018-11-09	1.05159
151	2018-11-12	2.65495	2018-11-12	1.68985	2018-11-12	1.21865	2018-11-12	0.950577
152	2018-11-13	2.47071	2018-11-13	1.59526	2018-11-13	1.1552	2018-11-13	0.902881
153	2018-11-14	2.32864	2018-11-14	1.50642	2018-11-14	1.09141	2018-11-14	0.853207
154	2018-11-15	2.18913	2018-11-15	1.42871	2018-11-15	1.03754	2018-11-15	0.811969
155	2018-11-16	1.95208	2018-11-16	1.29952	2018-11-16	0.94916	2018-11-16	0.744881
156	2018-11-19	1.39128	2018-11-19	1.02178	2018-11-19	0.765488	2018-11-19	0.607881
157	2018-11-20	0.96123	2018-11-20	0.796906	2018-11-20	0.614188	2018-11-20	0.494053
158	2018-11-21	0.365355	2018-11-21	0.491993	2018-11-21	0.410079	2018-11-21	0.340799
159	2018-11-22	-0.21957	2018-11-22	0.186485	2018-11-22	0.202886	2018-11-22	0.184001
160	2018-11-23	-0.735891	2018-11-23	-0.0975945	2018-11-23	0.00798785	2018-11-23	0.0358239
161	2018-11-26	-1.17221	2018-11-26	-0.340092	2018-11-26	-0.158963	2018-11-26	-0.0913591
162	2018-11-27	-1.66159	2018-11-27	-0.611841	2018-11-27	-0.345545	2018-11-27	-0.23324
163	2018-11-28	-2.28667	2018-11-28	-0.941728	2018-11-28	-0.56794	2018-11-28	-0.400805
164	2018-11-29	-2.71886	2018-11-29	-1.18035	2018-11-29	-0.731296	2018-11-29	-0.524834
165	2018-11-30	-3.24428	2018-11-30	-1.46136	2018-11-30	-0.921919	2018-11-30	-0.669004
166	2018-12-03	-3.46887	2018-12-03	-1.5684	2018-12-03	-0.993348	2018-12-03	-0.722844
167	2018-12-04	-3.6502	2018-12-04	-1.64621	2018-12-04	-1.0442	2018-12-04	-0.760913
168	2018-12-05	-3.85598	2018-12-05	-1.72677	2018-12-05	-1.0949	2018-12-05	-0.798163
169	2018-12-06	-3.90357	2018-12-06	-1.71411	2018-12-06	-1.08026	2018-12-06	-0.785168
170	2018-12-07	-3.89262	2018-12-07	-1.66822	2018-12-07	-1.04168	2018-12-07	-0.753446
171	2018-12-10	-4.18181	2018-12-10	-1.73185	2018-12-10	-1.06869	2018-12-10	-0.768377
172	2018-12-11	-4.41956	2018-12-11	-1.76297	2018-12-11	-1.07304	2018-12-11	-0.766034
173	2018-12-12	-4.66529	2018-12-12	-1.79659	2018-12-12	-1.0794	2018-12-12	-0.76541
174	2018-12-13	-4.47127	2018-12-13	-1.62546	2018-12-13	-0.954748	2018-12-13	-0.668677
175	2018-12-14	-4.30902	2018-12-14	-1.50406	2018-12-14	-0.868418	2018-12-14	-0.602342
176	2018-12-17	-3.79321	2018-12-17	-1.22671	2018-12-17	-0.682364	2018-12-17	-0.462638
177	2018-12-18	-3.40828	2018-12-18	-1.05385	2018-12-18	-0.570322	2018-12-18	-0.37964
178	2018-12-19	-2.94148	2018-12-19	-0.843824	2018-12-19	-0.435351	2018-12-19	-0.28024
179	2018-12-20	-2.41791	2018-12-20	-0.62025	2018-12-20	-0.29279	2018-12-20	-0.17544
180	2018-12-21	-1.98008	2018-12-21	-0.419774	2018-12-21	-0.161535	2018-12-21	-0.0776726
181	2018-12-24	-1.68059	2018-12-24	-0.294179	2018-12-24	-0.0815614	2018-12-24	-0.0188506
182	2018-12-25	-1.18816	2018-12-25	-0.0960916	2018-12-25	0.042675	2018-12-25	0.0718473
183	2018-12-26	-0.648837	2018-12-26	0.134591	2018-12-26	0.191264	2018-12-26	0.181868
184	2018-12-27	-0.254888	2018-12-27	0.302191	2018-12-27	0.299095	2018-12-27	0.261648
185	2018-12-28	0.114647	2018-12-28	0.463487	2018-12-28	0.405658	2018-12-28	0.341826
186	2019-01-02	0.412675	2019-01-02	0.601451	2019-01-02	0.498572	2019-01-02	0.412386
187	2019-01-03	0.801809	2019-01-03	0.803947	2019-01-03	0.63746	2019-01-03	0.518353
188	2019-01-04	1.12266	2019-01-04	0.98065	2019-01-04	0.761181	2019-01-04	0.613732
189	2019-01-07	1.36595	2019-01-07	1.11476	2019-01-07	0.855087	2019-01-07	0.686121
190	2019-01-08	1.80783	2019-01-08	1.34932	2019-01-08	1.01559	2019-01-08	0.808209
191	2019-01-09	2.06405	2019-01-09	1.48895	2019-01-09	1.11159	2019-01-09	0.881372
192	2019-01-10	2.47276	2019-01-10	1.69287	2019-01-10	1.24712	2019-01-10	0.982801
193	2019-01-11	3.05099	2019-01-11	1.98045	2019-01-11	1.43722	2019-01-11	1.12451
194	2019-01-14	3.46067	2019-01-14	2.18115	2019-01-14	1.56845	2019-01-14	1.22165
195	2019-01-15	3.86689	2019-01-15	2.38413	2019-01-15	1.70183	2019-01-15	1.32058
196	2019-01-16	4.24254	2019-01-16	2.57801	2019-01-16	1.83026	2019-01-16	1.41617
197	2019-01-17	4.66798	2019-01-17	2.79415	2019-01-17	1.97265	2019-01-17	1.52185
198	2019-01-18	5.03498	2019-01-18	2.985	2019-01-18	2.09956	2019-01-18	1.61651
199	2019-01-21	5.48249	2019-01-21	3.2119	2019-01-21	2.24984	2019-01-21	1.72855
200	2019-01-22	5.92158	2019-01-22	3.43211	2019-01-22	2.39584	2019-01-22	1.83755
201	2019-01-23	6.23028	2019-01-23	3.58515	2019-01-23	2.49718	2019-01-23	1.91323
202	2019-01-24	6.44233	2019-01-24	3.69871	2019-01-24	2.57472	2019-01-24	1.97206
203	2019-01-25	6.61428	2019-01-25	3.79688	2019-01-25	2.6438	2019-01-25	2.02537
204	2019-01-28	6.65156	2019-01-28	3.82878	2019-01-28	2.66921	2019-01-28	2.04616
205	2019-01-29	6.57057	2019-01-29	3.80901	2019-01-29	2.6623	2019-01-29	2.04357
206	2019-01-30	6.43812	2019-01-30	3.7608	2019-01-30	2.63603	2019-01-30	2.02635
207	2019-01-31	6.21394	2019-01-31	3.66856	2019-01-31	2.58105	2019-01-31	1.98788
208	2019-02-01	5.95577	2019-02-01	3.55976	2019-02-01	2.51565	2019-02-01	1.94195
209	2019-02-11	5.60062	2019-02-11	3.39746	2019-02-11	2.41338	2019-02-11	1.86791
210	2019-02-12	5.25052	2019-02-12	3.23297	2019-02-12	2.30814	2019-02-12	1.79101
211	2019-02-13	4.90971	2019-02-13	3.06932	2019-02-13	2.20289	2019-02-13	1.71396
212	2019-02-14	4.44436	2019-02-14	2.81974	2019-02-14	2.0347	2019-02-14	1.58758
213	2019-02-15	4.03551	2019-02-15	2.59013	2019-02-15	1.87742	2019-02-15	1.46841
214	2019-02-18	3.6708	2019-02-18	2.38227	2019-02-18	1.73451	2019-02-18	1.35991
215	2019-02-19	3.2053	2019-02-19	2.11685	2019-02-19	1.55141	2019-02-19	1.2206
216	2019-02-20	2.6841	2019-02-20	1.81753	2019-02-20	1.34393	2019-02-20	1.06225
217	2019-02-21	2.20752	2019-02-21	1.54029	2019-02-21	1.15086	2019-02-21	0.914508
218	2019-02-22	1.68459	2019-02-22	1.24135	2019-02-22	0.943677	2019-02-22	0.75632
219	2019-02-25	0.999689	2019-02-25	0.866065	2019-02-25	0.686637	2019-02-25	0.561119
220	2019-02-26	0.283046	2019-02-26	0.474609	2019-02-26	0.418428	2019-02-26	0.357322
221	2019-02-27	-0.355881	2019-02-27	0.129321	2019-02-27	0.182299	2019-02-27	0.177971
222	2019-02-28	-0.938016	2019-02-28	-0.197614	2019-02-28	-0.0433279	2019-02-28	0.00590065
223	2019-03-01	-1.49785	2019-03-01	-0.510521	2019-03-01	-0.25931	2019-03-01	-0.158859
224	2019-03-04	-1.97402	2019-03-04	-0.765654	2019-03-04	-0.433876	2019-03-04	-0.291611
225	2019-03-05	-2.41347	2019-03-05	-0.99814	2019-03-05	-0.592558	2019-03-05	-0.412234
226	2019-03-06	-2.6755	2019-03-06	-1.14868	2019-03-06	-0.696951	2019-03-06	-0.492072
227	2019-03-07	-2.86059	2019-03-07	-1.24348	2019-03-07	-0.761672	2019-03-07	-0.541399
228	2019-03-08	-3.01907	2019-03-08	-1.29974	2019-03-08	-0.796101	2019-03-08	-0.566477
229	2019-03-11	-3.0156	2019-03-11	-1.28409	2019-03-11	-0.784021	2019-03-11	-0.557077
230	2019-03-12	-2.86976	2019-03-12	-1.18636	2019-03-12	-0.714807	2019-03-12	-0.503943
231	2019-03-13	-2.57183	2019-03-13	-1.00165	2019-03-13	-0.58655	2019-03-13	-0.406311
232	2019-03-14	-2.15027	2019-03-14	-0.735581	2019-03-14	-0.400289	2019-03-14	-0.263838
233	2019-03-15	-1.81175	2019-03-15	-0.52272	2019-03-15	-0.251966	2019-03-15	-0.150707
234	2019-03-18	-1.25569	2019-03-18	-0.198869	2019-03-18	-0.0292068	2019-03-18	0.0184474
235	2019-03-19	-0.544254	2019-03-19	0.174728	2019-03-19	0.220705	2019-03-19	0.205742
236	2019-03-20	0.311834	2019-03-20	0.602522	2019-03-20	0.503544	2019-03-20	0.416632
237	2019-03-21	1.11447	2019-03-21	0.991326	2019-03-21	0.758917	2019-03-21	0.606509
238	2019-03-22	2.13849	2019-03-22	1.47854	2019-03-22	1.0774	2019-03-22	0.842772
239	2019-03-25	3.14719	2019-03-25	1.96918	2019-03-25	1.40039	2019-03-25	1.08315
240	2019-03-26	3.97865	2019-03-26	2.3809	2019-03-26	1.67346	2019-03-26	1.2872
241	2019-03-27	4.64407	2019-03-27	2.74459	2019-03-27	1.92187	2019-03-27	1.4754
242	2019-03-28	5.12228	2019-03-28	3.0366	2019-03-28	2.12783	2019-03-28	1.63383
243	2019-03-29	5.43858	2019-03-29	3.26002	2019-03-29	2.29205	2019-03-29	1.76262
244	2019-04-01	5.5839	2019-04-01	3.39558	2019-04-01	2.3991	2019-04-01	1.84943
245	2019-04-02	5.66422	2019-04-02	3.48993	2019-04-02	2.47715	2019-04-02	1.91406
246	2019-04-03	5.73093	2019-04-03	3.55547	2019-04-03	2.53121	2019-04-03	1.95903
247	2019-04-04	5.79555	2019-04-04	3.59579	2019-04-04	2.56347	2019-04-04	1.98596
248	2019-04-08	5.92379	2019-04-08	3.63355	2019-04-08	2.58544	2019-04-08	2.00189
249	2019-04-09	6.10088	2019-04-09	3.69362	2019-04-09	2.62189	2019-04-09	2.02857
250	2019-04-10	6.26386	2019-04-10	3.72897	2019-04-10	2.63678	2019-04-10	2.03702
251	2019-04-11	6.49238	2019-04-11	3.79642	2019-04-11	2.67172	2019-04-11	2.05972
252	2019-04-12	6.73504	2019-04-12	3.88334	2019-04-12	2.72134	2019-04-12	2.09384
253	2019-04-15	6.96414	2019-04-15	3.96144	2019-04-15	2.76322	2019-04-15	2.12117
254	2019-04-16	6.98597	2019-04-16	3.96698	2019-04-16	2.76342	2019-04-16	2.11968
255	2019-04-17	7.01125	2019-04-17	3.98514	2019-04-17	2.77488	2019-04-17	2.1277
256	2019-04-18	7.11268	2019-04-18	4.04537	2019-04-18	2.81365	2019-04-18	2.15555
257	2019-04-19	7.01704	2019-04-19	4.02624	2019-04-19	2.80669	2019-04-19	2.15226
258	2019-04-22	6.90865	2019-04-22	4.00216	2019-04-22	2.79684	2019-04-22	2.14693
259	2019-04-23	6.75903	2019-04-23	3.96488	2019-04-23	2.78098	2019-04-23	2.13831
260	2019-04-24	6.58172	2019-04-24	3.90179	2019-04-24	2.74541	2019-04-24	2.11405
261	2019-04-25	6.29515	2019-04-25	3.7938	2019-04-25	2.68407	2019-04-25	2.07234
262	2019-04-26	5.91641	2019-04-26	3.63449	2019-04-26	2.58757	2019-04-26	2.00399
263	2019-04-29	5.50612	2019-04-29	3.44752	2019-04-29	2.47046	2019-04-29	1.91955
264	2019-04-30	5.15938	2019-04-30	3.28704	2019-04-30	2.37001	2019-04-30	1.84727
265	2019-05-06	4.70124	2019-05-06	3.05846	2019-05-06	2.2208	2019-05-06	1.73719
266	2019-05-07	4.25733	2019-05-07	2.82222	2019-05-07	2.06234	2019-05-07	1.61853
267	2019-05-08	3.82184	2019-05-08	2.58947	2019-05-08	1.90584	2019-05-08	1.50121
268	2019-05-09	3.41447	2019-05-09	2.36375	2019-05-09	1.75091	2019-05-09	1.38362
269	2019-05-10	2.95629	2019-05-10	2.11123	2019-05-10	1.57698	2019-05-10	1.25121
270	2019-05-13	2.54666	2019-05-13	1.8897	2019-05-13	1.42474	2019-05-13	1.13532
271	2019-05-14	2.15805	2019-05-14	1.66565	2019-05-14	1.26624	2019-05-14	1.0127
272	2019-05-15	1.76655	2019-05-15	1.44421	2019-05-15	1.11052	2019-05-15	0.892527
273	2019-05-16	1.40792	2019-05-16	1.24518	2019-05-16	0.971914	2019-05-16	0.786188
274	2019-05-17	1.21897	2019-05-17	1.13698	2019-05-17	0.893797	2019-05-17	0.724907
275	2019-05-20	0.988781	2019-05-20	1.01665	2019-05-20	0.810523	2019-05-20	0.661013
276	2019-05-21	0.849088	2019-05-21	0.937421	2019-05-21	0.752959	2019-05-21	0.615623
277	2019-05-22	0.901803	2019-05-22	0.977591	2019-05-22	0.781174	2019-05-22	0.637082
278	2019-05-23	0.815178	2019-05-23	0.95798	2019-05-23	0.771149	2019-05-23	0.630311
279	2019-05-24	0.93943	2019-05-24	1.02599	2019-05-24	0.81593	2019-05-24	0.66334
280	2019-05-27	1.08997	2019-05-27	1.0856	2019-05-27	0.851087	2019-05-27	0.687734
281	2019-05-28	1.26731	2019-05-28	1.15978	2019-05-28	0.897146	2019-05-28	0.720899
282	2019-05-29	1.17553	2019-05-29	1.12227	2019-05-29	0.873509	2019-05-29	0.70354
283	2019-05-30	1.13734	2019-05-30	1.11375	2019-05-30	0.870552	2019-05-30	0.702353
284	2019-05-31	1.075	2019-05-31	1.08998	2019-05-31	0.857614	2019-05-31	0.693918
285	2019-06-03	1.10272	2019-06-03	1.08912	2019-06-03	0.855363	2019-06-03	0.691848
286	2019-06-04	0.79272	2019-06-04	0.920683	2019-06-04	0.741938	2019-06-04	0.606713
287	2019-06-05	0.641363	2019-06-05	0.83969	2019-06-05	0.68807	2019-06-05	0.566621
288	2019-06-06	0.364094	2019-06-06	0.683243	2019-06-06	0.581506	2019-06-06	0.486169
289	2019-06-10	0.0327783	2019-06-10	0.483881	2019-06-10	0.442162	2019-06-10	0.379435
290	2019-06-11	-0.0882215	2019-06-11	0.37564	2019-06-11	0.359383	2019-06-11	0.313414
291	2019-06-12	-0.407549	2019-06-12	0.15403	2019-06-12	0.198603	2019-06-12	0.188181
292	2019-06-13	-0.821754	2019-06-13	-0.0943436	2019-06-13	0.0234647	2019-06-13	0.0532206
293	2019-06-14	-1.21328	2019-06-14	-0.354161	2019-06-14	-0.162875	2019-06-14	-0.0911784
294	2019-06-17	-1.72932	2019-06-17	-0.665626	2019-06-17	-0.381822	2019-06-17	-0.25945
295	2019-06-18	-2.45189	2019-06-18	-1.05814	2019-06-18	-0.649547	2019-06-18	-0.462313
296	2019-06-19	-3.16547	2019-06-19	-1.42972	2019-06-19	-0.899779	2019-06-19	-0.650792
297	2019-06-20	-3.60351	2019-06-20	-1.67213	2019-06-20	-1.06511	2019-06-20	-0.775925
298	2019-06-21	-4.31805	2019-06-21	-2.05999	2019-06-21	-1.32592	2019-06-21	-0.971691
299	2019-06-24	-4.65273	2019-06-24	-2.26079	2019-06-24	-1.46474	2019-06-24	-1.07727
300	2019-06-25	-5.11938	2019-06-25	-2.49465	2019-06-25	-1.61865	2019-06-25	-1.19171
301	2019-06-26	-5.67247	2019-06-26	-2.79628	2019-06-26	-1.82243	2019-06-26	-1.34515
302	2019-06-27	-6.09948	2019-06-27	-3.01684	2019-06-27	-1.96971	2019-06-27	-1.45565
303	2019-06-28	-6.48287	2019-06-28	-3.17911	2019-06-28	-2.06827	2019-06-28	-1.5258
304	2019-07-01	-6.8611	2019-07-01	-3.36597	2019-07-01	-2.19177	2019-07-01	-1.61809
305	2019-07-02	-7.14856	2019-07-02	-3.49293	2019-07-02	-2.27287	2019-07-02	-1.67773
306	2019-07-03	-7.29692	2019-07-03	-3.49658	2019-07-03	-2.26121	2019-07-03	-1.66427
307	2019-07-04	-7.51308	2019-07-04	-3.55428	2019-07-04	-2.29128	2019-07-04	-1.68437
308	2019-07-05	-7.44569	2019-07-05	-3.45982	2019-07-05	-2.22024	2019-07-05	-1.62899
309	2019-07-08	-7.36955	2019-07-08	-3.3725	2019-07-08	-2.15568	2019-07-08	-1.57886
310	2019-07-09	-7.17959	2019-07-09	-3.23027	2019-07-09	-2.05471	2019-07-09	-1.5014
311	2019-07-10	-6.89005	2019-07-10	-3.0666	2019-07-10	-1.94763	2019-07-10	-1.42262
312	2019-07-11	-6.53363	2019-07-11	-2.85215	2019-07-11	-1.80114	2019-07-11	-1.31196
313	2019-07-12	-6.00151	2019-07-12	-2.57943	2019-07-12	-1.62331	2019-07-12	-1.18065
314	2019-07-15	-5.62524	2019-07-15	-2.38051	2019-07-15	-1.49384	2019-07-15	-1.08533
315	2019-07-16	-5.24045	2019-07-16	-2.17805	2019-07-16	-1.36112	2019-07-16	-0.987076
316	2019-07-17	-4.92771	2019-07-17	-2.02659	2019-07-17	-1.26368	2019-07-17	-0.915542
317	2019-07-18	-4.55795	2019-07-18	-1.86966	2019-07-18	-1.16575	2019-07-18	-0.844571
318	2019-07-19	-4.23703	2019-07-19	-1.75142	2019-07-19	-1.09455	2019-07-19	-0.793702
319	2019-07-22	-3.97143	2019-07-22	-1.66936	2019-07-22	-1.04928	2019-07-22	-0.762987
320	2019-07-23	-3.79627	2019-07-23	-1.62541	2019-07-23	-1.02748	2019-07-23	-0.749123
321	2019-07-24	-3.75163	2019-07-24	-1.63485	2019-07-24	-1.03794	2019-07-24	-0.758128
322	2019-07-25	-3.75004	2019-07-25	-1.66226	2019-07-25	-1.05915	2019-07-25	-0.77466
323	2019-07-26	-3.83481	2019-07-26	-1.70816	2019-07-26	-1.08772	2019-07-26	-0.794938
324	2019-07-29	-4.05463	2019-07-29	-1.80397	2019-07-29	-1.14633	2019-07-29	-0.836668
325	2019-07-30	-4.2992	2019-07-30	-1.90742	2019-07-30	-1.20904	2019-07-30	-0.881141
326	2019-07-31	-4.62423	2019-07-31	-2.04458	2019-07-31	-1.29274	2019-07-31	-0.940782
327	2019-08-01	-4.90598	2019-08-01	-2.16351	2019-08-01	-1.36509	2019-08-01	-0.99224
328	2019-08-02	-5.13532	2019-08-02	-2.25832	2019-08-02	-1.42175	2019-08-02	-1.03211
329	2019-08-05	-5.3888	2019-08-05	-2.3615	2019-08-05	-1.48428	2019-08-05	-1.07662
330	2019-08-06	-5.57449	2019-08-06	-2.43251	2019-08-06	-1.52727	2019-08-06	-1.10734
331	2019-08-07	-5.69201	2019-08-07	-2.47444	2019-08-07	-1.5517	2019-08-07	-1.12443
332	2019-08-08	-5.80034	2019-08-08	-2.501	2019-08-08	-1.56329	2019-08-08	-1.13095
333	2019-08-09	-5.87971	2019-08-09	-2.50289	2019-08-09	-1.55716	2019-08-09	-1.12382
334	2019-08-12	-5.90658	2019-08-12	-2.47798	2019-08-12	-1.53352	2019-08-12	-1.10376
335	2019-08-13	-5.84431	2019-08-13	-2.41348	2019-08-13	-1.48535	2019-08-13	-1.06604
336	2019-08-14	-5.74049	2019-08-14	-2.32485	2019-08-14	-1.42094	2019-08-14	-1.01612
337	2019-08-15	-5.70099	2019-08-15	-2.24878	2019-08-15	-1.36074	2019-08-15	-0.96784
338	2019-08-16	-5.64233	2019-08-16	-2.14732	2019-08-16	-1.28056	2019-08-16	-0.903497
339	2019-08-19	-5.64915	2019-08-19	-2.06177	2019-08-19	-1.20923	2019-08-19	-0.845358
340	2019-08-20	-5.50887	2019-08-20	-1.93455	2019-08-20	-1.11717	2019-08-20	-0.774264
341	2019-08-21	-5.27496	2019-08-21	-1.77874	2019-08-21	-1.00987	2019-08-21	-0.693114
342	2019-08-22	-5.06394	2019-08-22	-1.63193	2019-08-22	-0.907006	2019-08-22	-0.614576
343	2019-08-23	-4.99933	2019-08-23	-1.53487	2019-08-23	-0.8328	2019-08-23	-0.55597
344	2019-08-26	-4.71737	2019-08-26	-1.37439	2019-08-26	-0.723946	2019-08-26	-0.473897
345	2019-08-27	-4.39706	2019-08-27	-1.22441	2019-08-27	-0.626848	2019-08-27	-0.402232
346	2019-08-28	-4.13196	2019-08-28	-1.09809	2019-08-28	-0.545541	2019-08-28	-0.342503
347	2019-08-29	-3.83585	2019-08-29	-0.974193	2019-08-29	-0.46824	2019-08-29	-0.28645
348	2019-08-30	-3.48968	2019-08-30	-0.830554	2019-08-30	-0.379242	2019-08-30	-0.222164
349	2019-09-02	-3.03625	2019-09-02	-0.64092	2019-09-02	-0.261721	2019-09-02	-0.137311
350	2019-09-03	-2.65806	2019-09-03	-0.475108	2019-09-03	-0.157473	2019-09-03	-0.0614902
351	2019-09-04	-2.19235	2019-09-04	-0.296803	2019-09-04	-0.0493454	2019-09-04	0.0158056
352	2019-09-05	-1.74167	2019-09-05	-0.133937	2019-09-05	0.0453065	2019-09-05	0.0816609
353	2019-09-06	-0.94899	2019-09-06	0.14071	2019-09-06	0.205027	2019-09-06	0.193183
354	2019-09-09	-0.166708	2019-09-09	0.427907	2019-09-09	0.376902	2019-09-09	0.315218
355	2019-09-10	0.621432	2019-09-10	0.723546	2019-09-10	0.556702	2019-09-10	0.444137
356	2019-09-11	1.51624	2019-09-11	1.08309	2019-09-11	0.781643	2019-09-11	0.607887
357	2019-09-12	2.45229	2019-09-12	1.45969	2019-09-12	1.01645	2019-09-12	0.778411
358	2019-09-16	3.25223	2019-09-16	1.78954	2019-09-16	1.22379	2019-09-16	0.929563
359	2019-09-17	3.91617	2019-09-17	2.08104	2019-09-17	1.41143	2019-09-17	1.06805
360	2019-09-18	4.74555	2019-09-18	2.45197	2019-09-18	1.65144	2019-09-18	1.24557
361	2019-09-19	5.59637	2019-09-19	2.84369	2019-09-19	1.90731	2019-09-19	1.43569
362	2019-09-20	6.43806	2019-09-20	3.24994	2019-09-20	2.17628	2019-09-20	1.63679
363	2019-09-23	6.90139	2019-09-23	3.50984	2019-09-23	2.35643	2019-09-23	1.77447
364	2019-09-24	7.52048	2019-09-24	3.84551	2019-09-24	2.58362	2019-09-24	1.94582
365	2019-09-25	8.0496	2019-09-25	4.123	2019-09-25	2.76845	2019-09-25	2.084
366	2019-09-26	8.56303	2019-09-26	4.40447	2019-09-26	2.96002	2019-09-26	2.22886
367	2019-09-27	9.17796	2019-09-27	4.78843	2019-09-27	3.2295	2019-09-27	2.43535
368	2019-09-30	9.62908	2019-09-30	5.11646	2019-09-30	3.46866	2019-09-30	2.62182
369	2019-10-08	9.89638	2019-10-08	5.34992	2019-10-08	3.64873	2019-10-08	2.76625
370	2019-10-09	10.2921	2019-10-09	5.63495	2019-10-09	3.85853	2019-10-09	2.93096
371	2019-10-10	10.619	2019-10-10	5.87935	2019-10-10	4.03946	2019-10-10	3.0732
372	2019-10-11	10.7518	2019-10-11	6.01658	2019-10-11	4.14952	2019-10-11	3.16305
373	2019-10-14	11.0336	2019-10-14	6.21101	2019-10-14	4.29388	2019-10-14	3.27728
374	2019-10-15	11.3905	2019-10-15	6.4385	2019-10-15	4.46063	2019-10-15	3.40865
375	2019-10-16	11.3223	2019-10-16	6.49086	2019-10-16	4.52367	2019-10-16	3.46778
376	2019-10-17	11.1618	2019-10-17	6.5068	2019-10-17	4.56564	2019-10-17	3.51243
377	2019-10-18	10.996	2019-10-18	6.48082	2019-10-18	4.56919	2019-10-18	3.5243
378	2019-10-21	10.7027	2019-10-21	6.40829	2019-10-21	4.54502	2019-10-21	3.5165
379	2019-10-22	10.4146	2019-10-22	6.31935	2019-10-22	4.50464	2019-10-22	3.4945
380	2019-10-23	10.185	2019-10-23	6.26205	2019-10-23	4.48494	2019-10-23	3.48767
381	2019-10-24	9.94966	2019-10-24	6.15953	2019-10-24	4.42326	2019-10-24	3.44468
382	2019-10-25	9.63449	2019-10-25	6.02085	2019-10-25	4.33709	2019-10-25	3.38296
383	2019-10-28	9.4703	2019-10-28	5.95581	2019-10-28	4.29939	2019-10-28	3.35729
384	2019-10-29	9.49134	2019-10-29	5.96065	2019-10-29	4.30231	2019-10-29	3.35977
385	2019-10-30	9.14863	2019-10-30	5.76541	2019-10-30	4.16914	2019-10-30	3.25954
386	2019-10-31	9.06135	2019-10-31	5.69249	2019-10-31	4.11471	2019-10-31	3.217
387	2019-11-01	8.7458	2019-11-01	5.48462	2019-11-01	3.96644	2019-11-01	3.10282
388	2019-11-04	8.56792	2019-11-04	5.34404	2019-11-04	3.86039	2019-11-04	3.01885
389	2019-11-05	8.2664	2019-11-05	5.13004	2019-11-05	3.70265	2019-11-05	2.89502
390	2019-11-06	8.11535	2019-11-06	4.9923	2019-11-06	3.5944	2019-11-06	2.80744
391	2019-11-07	7.79728	2019-11-07	4.76468	2019-11-07	3.42538	2019-11-07	2.67402
392	2019-11-08	7.52363	2019-11-08	4.5579	2019-11-08	3.26875	2019-11-08	2.54906
393	2019-11-11	7.20912	2019-11-11	4.3335	2019-11-11	3.09981	2019-11-11	2.41438
394	2019-11-12	6.96236	2019-11-12	4.13881	2019-11-12	2.94841	2019-11-12	2.29165
395	2019-11-13	6.81902	2019-11-13	3.99123	2019-11-13	2.82649	2019-11-13	2.19004
396	2019-11-14	6.65925	2019-11-14	3.83624	2019-11-14	2.70043	2019-11-14	2.08559
397	2019-11-15	6.51163	2019-11-15	3.68369	2019-11-15	2.57592	2019-11-15	1.9824
398	2019-11-18	6.32516	2019-11-18	3.51162	2019-11-18	2.43813	2019-11-18	1.86911
399	2019-11-19	6.10907	2019-11-19	3.31789	2019-11-19	2.28336	2019-11-19	1.74203
400	2019-11-20	5.86712	2019-11-20	3.10437	2019-11-20	2.11096	2019-11-20	1.59949
401	2019-11-21	5.57816	2019-11-21	2.87237	2019-11-21	1.92373	2019-11-21	1.44411
402	2019-11-22	5.17975	2019-11-22	2.5894	2019-11-22	1.70053	2019-11-22	1.26034
403	2019-11-25	4.74469	2019-11-25	2.27738	2019-11-25	1.45128	2019-11-25	1.0533
404	2019-11-26	4.17375	2019-11-26	1.88272	2019-11-26	1.14178	2019-11-26	0.798621
405	2019-11-27	3.62684	2019-11-27	1.46905	2019-11-27	0.80859	2019-11-27	0.521046
406	2019-11-28	2.96193	2019-11-28	0.983243	2019-11-28	0.423504	2019-11-28	0.202979
407	2019-11-29	2.25034	2019-11-29	0.454445	2019-11-29	0.00213333	2019-11-29	-0.145775
408	2019-12-02	1.41092	2019-12-02	-0.147838	2019-12-02	-0.471187	2019-12-02	-0.534649
409	2019-12-03	0.426893	2019-12-03	-0.843728	2019-12-03	-1.01044	2019-12-03	-0.973681
410	2019-12-04	-0.602405	2019-12-04	-1.59719	2019-12-04	-1.59601	2019-12-04	-1.44974
411	2019-12-05	-1.72994	2019-12-05	-2.42881	2019-12-05	-2.2411	2019-12-05	-1.97246
412	2019-12-06	-2.94142	2019-12-06	-3.31646	2019-12-06	-2.92578	2019-12-06	-2.52454
413	2019-12-09	-4.34547	2019-12-09	-4.32487	2019-12-09	-3.69558	2019-12-09	-3.14089
414	2019-12-10	-5.74691	2019-12-10	-5.34088	2019-12-10	-4.47006	2019-12-10	-3.75885
415	2019-12-11	-7.23443	2019-12-11	-6.41509	2019-12-11	-5.28295	2019-12-11	-4.40329
416	2019-12-12	-8.81986	2019-12-12	-7.53391	2019-12-12	-6.1169	2019-12-12	-5.05709
417	2019-12-13	-10.4551	2019-12-13	-8.68741	2019-12-13	-6.96661	2019-12-13	-5.71616
418	2019-12-16	-12.1281	2019-12-16	-9.86003	2019-12-16	-7.81723	2019-12-16	-6.36685
419	2019-12-17	-13.8046	2019-12-17	-11.0364	2019-12-17	-8.65832	2019-12-17	-7.00102
420	2019-12-18	-15.4342	2019-12-18	-12.1688	2019-12-18	-9.44651	2019-12-18	-7.58106
421	2019-12-19	-17.1346	2019-12-19	-13.3487	2019-12-19	-10.2523	2019-12-19	-8.16312
422	2019-12-20	-18.6951	2019-12-20	-14.4122	2019-12-20	-10.9438	2019-12-20	-8.64039
423	2019-12-23	-20.2655	2019-12-23	-15.5277	2019-12-23	-11.6624	2019-12-23	-9.12859
424	2019-12-24	-21.7938	2019-12-24	-16.4836	2019-12-24	-12.2203	2019-12-24	-9.47516
425	2019-12-25	-23.055	2019-12-25	-17.4426	2019-12-25	-12.8211	2019-12-25	-9.86371
426	2019-12-26	-24.4093	2019-12-26	-18.279	2019-12-26	-13.2823	2019-12-26	-10.1302
427	2019-12-27	-26.0595	2019-12-27	-19.0703	2019-12-27	-13.6373	2019-12-27	-10.2955
428	2019-12-30	-27.7875	2019-12-30	-19.8091	2019-12-30	-13.885	2019-12-30	-10.358
429	2020-01-02	-29.4041	2020-01-02	-20.3881	2020-01-02	-13.9614	2020-01-02	-10.2758
430	2020-01-03	-30.9724	2020-01-03	-20.9262	2020-01-03	-13.9676	2020-01-03	-10.1282
431	2020-01-06	-32.4262	2020-01-06	-21.2453	2020-01-06	-13.7824	2020-01-06	-9.83397
432	2020-01-07	-33.7004	2020-01-07	-21.427	2020-01-07	-13.502	2020-01-07	-9.47648
433	2020-01-08	-34.882	2020-01-08	-21.3911	2020-01-08	-13.0793	2020-01-08	-9.02847
434	2020-01-09	-36.0483	2020-01-09	-21.0069	2020-01-09	-12.4384	2020-01-09	-8.45102
435	2020-01-10	-37.1841	2020-01-10	-20.3398	2020-01-10	-11.6229	2020-01-10	-7.76761
436	2020-01-13	-38.2289	2020-01-13	-19.4426	2020-01-13	-10.721	2020-01-13	-7.05493
437	2020-01-14	-39.0477	2020-01-14	-18.0767	2020-01-14	-9.55816	2020-01-14	-6.1808
438	2020-01-15	-39.4777	2020-01-15	-16.4924	2020-01-15	-8.36292	2020-01-15	-5.3156
439	2020-01-16	-39.7378	2020-01-16	-14.8339	2020-01-16	-7.22295	2020-01-16	-4.51881
440	2020-01-17	-38.8608	2020-01-17	-12.6094	2020-01-17	-5.86705	2020-01-17	-3.60158
441	2020-01-20	-38.3692	2020-01-20	-10.8781	2020-01-20	-4.80723	2020-01-20	-2.88351
442	2020-01-21	-35.6836	2020-01-21	-8.55544	2020-01-21	-3.55144	2020-01-21	-2.05878
443	2020-01-22	-32.1791	2020-01-22	-6.36594	2020-01-22	-2.44076	2020-01-22	-1.34263
444	2020-01-23	-24.645	2020-01-23	-3.63899	2020-01-23	-1.15459	2020-01-23	-0.527841
445	2020-02-03	-15.6815	2020-02-03	-1.14392	2020-02-03	0.0480507	2020-02-03	0.248397
446	2020-02-04	-7.98814	2020-02-04	0.579347	2020-02-04	0.853298	2020-02-04	0.760233
447	2020-02-05	-1.05367	2020-02-05	2.10339	2020-02-05	1.61478	2020-02-05	1.26242
448	2020-02-06	5.55579	2020-02-06	3.41589	2020-02-06	2.26838	2020-02-06	1.69317
449	2020-02-07	9.07001	2020-02-07	4.34586	2020-02-07	2.78709	2020-02-07	2.05367
450	2020-02-10	11.7562	2020-02-10	5.19369	2020-02-10	3.28273	2020-02-10	2.4046
451	2020-02-11	14.6864	2020-02-11	6.28954	2020-02-11	3.96086	2020-02-11	2.8979
452	2020-02-12	15.5201	2020-02-12	6.86666	2020-02-12	4.3956	2020-02-12	3.24544
453	2020-02-13	16.2421	2020-02-13	7.47875	2020-02-13	4.8726	2020-02-13	3.63236
454	2020-02-14	16.7647	2020-02-14	8.05989	2020-02-14	5.36197	2020-02-14	4.04605
455	2020-02-17	17.071	2020-02-17	8.56965	2020-02-17	5.82594	2020-02-17	4.45334
456	2020-02-18	17.2695	2020-02-18	9.05581	2020-02-18	6.29775	2020-02-18	4.88044
457	2020-02-19	17.4158	2020-02-19	9.5374	2020-02-19	6.78744	2020-02-19	5.33503
458	2020-02-20	17.5818	2020-02-20	10.0278	2020-02-20	7.29038	2020-02-20	5.80538
459	2020-02-21	17.5589	2020-02-21	10.4709	2020-02-21	7.78597	2020-02-21	6.28545
460	2020-02-24	17.2435	2020-02-24	10.7594	2020-02-24	8.20502	2020-02-24	6.72584
461	2020-02-25	16.5893	2020-02-25	10.8977	2020-02-25	8.55981	2020-02-25	7.14553
462	2020-02-26	16.7767	2020-02-26	11.3249	2020-02-26	9.07876	2020-02-26	7.68412
463	2020-02-27	16.2961	2020-02-27	11.4386	2020-02-27	9.40513	2020-02-27	8.09174
464	2020-02-28	16.4172	2020-02-28	11.9009	2020-02-28	9.95867	2020-02-28	8.6661
465	2020-03-02	16.6895	2020-03-02	12.2922	2020-03-02	10.4258	2020-03-02	9.16066
466	2020-03-03	16.937	2020-03-03	12.7909	2020-03-03	10.9907	2020-03-03	9.73497
467	2020-03-04	17.6126	2020-03-04	13.5476	2020-03-04	11.7438	2020-03-04	10.4586
468	2020-03-05	18.4958	2020-03-05	14.3998	2020-03-05	12.5689	2020-03-05	11.2414
469	2020-03-06	19.6988	2020-03-06	15.4543	2020-03-06	13.5487	2020-03-06	12.1461
470	2020-03-09	21.4805	2020-03-09	16.8551	2020-03-09	14.7844	2020-03-09	13.2546
471	2020-03-10	23.081	2020-03-10	18.1068	2020-03-10	15.9251	2020-03-10	14.3031
472	2020-03-11	25.1941	2020-03-11	19.7159	2020-03-11	17.2974	2020-03-11	15.5103
473	2020-03-12	26.561	2020-03-12	21.0734	2020-03-12	18.5503	2020-03-12	16.6505
474	2020-03-13	28.0529	2020-03-13	22.5512	2020-03-13	19.9065	2020-03-13	17.8756
475	2020-03-16	29.1278	2020-03-16	23.7475	2020-03-16	21.0758	2020-03-16	18.9688
476	2020-03-17	30.1063	2020-03-17	24.9851	2020-03-17	22.289	2020-03-17	20.0926
477	2020-03-18	31.354	2020-03-18	26.3074	2020-03-18	23.539	2020-03-18	21.2191
478	2020-03-19	32.1431	2020-03-19	27.4591	2020-03-19	24.7385	2020-03-19	22.3488
479	2020-03-20	33.5825	2020-03-20	28.9758	2020-03-20	26.1628	2020-03-20	23.6119
480	2020-03-23	34.6359	2020-03-23	30.2859	2020-03-23	27.4696	2020-03-23	24.8075
481	2020-03-24	35.8568	2020-03-24	31.9213	2020-03-24	29.0214	2020-03-24	26.1621
482	2020-03-25	36.5654	2020-03-25	33.0732	2020-03-25	30.2678	2020-03-25	27.328
483	2020-03-26	36.9766	2020-03-26	34.0615	2020-03-26	31.3996	2020-03-26	28.4071
484	2020-03-27	37.8271	2020-03-27	35.2481	2020-03-27	32.6179	2020-03-27	29.5137
485	2020-03-30	38.5941	2020-03-30	36.2786	2020-03-30	33.7081	2020-03-30	30.5283
486	2020-03-31	39.5173	2020-03-31	37.4005	2020-03-31	34.8004	2020-03-31	31.4739
487	2020-04-01	40.624	2020-04-01	38.7008	2020-04-01	36.0249	2020-04-01	32.5095
488	2020-04-02	42.5737	2020-04-02	40.2968	2020-04-02	37.3413	2020-04-02	33.5047
489	2020-04-03	43.6933	2020-04-03	41.5866	2020-04-03	38.5716	2020-04-03	34.5139
490	2020-04-07	45.5023	2020-04-07	43.1481	2020-04-07	39.8125	2020-04-07	35.3893
491	2020-04-08	47.0998	2020-04-08	44.6195	2020-04-08	40.9797	2020-04-08	36.2129
492	2020-04-09	48.4885	2020-04-09	46.0376	2020-04-09	42.1118	2020-04-09	36.9991
493	2020-04-10	50.0292	2020-04-10	47.5262	2020-04-10	43.2108	2020-04-10	37.6619
494	2020-04-13	51.6469	2020-04-13	49.0749	2020-04-13	44.3335	2020-04-13	38.3074
495	2020-04-14	53.2574	2020-04-14	50.5819	2020-04-14	45.364	2020-04-14	38.8291
496	2020-04-15	55.1595	2020-04-15	52.1179	2020-04-15	46.2363	2020-04-15	39.1299
497	2020-04-16	56.7525	2020-04-16	53.4793	2020-04-16	46.9335	2020-04-16	39.2741
498	2020-04-17	58.5356	2020-04-17	54.9427	2020-04-17	47.6881	2020-04-17	39.5043
499	2020-04-20	60.6552	2020-04-20	56.3774	2020-04-20	48.2291	2020-04-20	39.5512
500	2020-04-21	62.1226	2020-04-21	57.6547	2020-04-21	48.6636	2020-04-21	39.5136
501	2020-04-22	63.9908	2020-04-22	59.0145	2020-04-22	48.9702	2020-04-22	39.3658
502	2020-04-23	65.8784	2020-04-23	60.1528	2020-04-23	48.9336	2020-04-23	38.9731
503	2020-04-24	67.6715	2020-04-24	61.4169	2020-04-24	48.9771	2020-04-24	38.6871
504	2020-04-27	70.1337	2020-04-27	62.4395	2020-04-27	48.5283	2020-04-27	38.0978
505	2020-04-28	71.487	2020-04-28	63.3886	2020-04-28	48.3539	2020-04-28	37.7865
506	2020-04-29	73.8508	2020-04-29	64.3566	2020-04-29	47.965	2020-04-29	37.3716
507	2020-04-30	75.8519	2020-04-30	64.9346	2020-04-30	47.3993	2020-04-30	36.9107
508	2020-05-06	77.3386	2020-05-06	65.5698	2020-05-06	47.0117	2020-05-06	36.6158
509	2020-05-07	79.4399	2020-05-07	65.9016	2020-05-07	46.4422	2020-05-07	36.2773
510	2020-05-08	81.0675	2020-05-08	66.3095	2020-05-08	46.0047	2020-05-08	35.9542
511	2020-05-11	83.2157	2020-05-11	66.4297	2020-05-11	45.3953	2020-05-11	35.6198
512	2020-05-12	85.3468	2020-05-12	66.2671	2020-05-12	44.6844	2020-05-12	35.1442
513	2020-05-13	87.0399	2020-05-13	66.5087	2020-05-13	44.3261	2020-05-13	34.775
514	2020-05-14	89.3585	2020-05-14	66.1606	2020-05-14	43.9553	2020-05-14	34.4155
515	2020-05-15	91.3678	2020-05-15	66.5143	2020-05-15	43.6245	2020-05-15	33.8802
516	2020-05-18	93.2619	2020-05-18	66.5883	2020-05-18	43.2117	2020-05-18	33.235
517	2020-05-19	94.6692	2020-05-19	67.2028	2020-05-19	42.7436	2020-05-19	32.3168
518	2020-05-20	96.4357	2020-05-20	67.3842	2020-05-20	41.9941	2020-05-20	31.1933
519	2020-05-21	98.0719	2020-05-21	66.6991	2020-05-21	41.116	2020-05-21	29.9688
520	2020-05-22	99.8407	2020-05-22	66.1228	2020-05-22	39.9065	2020-05-22	28.5545
521	2020-05-25	101.734	2020-05-25	64.913	2020-05-25	38.2126	2020-05-25	26.8001
522	2020-05-26	103.311	2020-05-26	64.4863	2020-05-26	36.0172	2020-05-26	24.6315
523	2020-05-27	105.308	2020-05-27	62.3621	2020-05-27	33.4087	2020-05-27	22.4352
524	2020-05-28	106.851	2020-05-28	60.1395	2020-05-28	30.3803	2020-05-28	20.0281
525	2020-05-29	108.589	2020-05-29	56.7268	2020-05-29	26.9705	2020-05-29	17.6227
526	2020-06-01	110.373	2020-06-01	52.2259	2020-06-01	23.3304	2020-06-01	15.2824
527	2020-06-02	112.183	2020-06-02	45.9464	2020-06-02	19.5508	2020-06-02	13.0577
528	2020-06-03	113.771	2020-06-03	38.6847	2020-06-03	16.2176	2020-06-03	11.1684
529	2020-06-04	115.497	2020-06-04	30.9362	2020-06-04	13.1966	2020-06-04	9.56169
530	2020-06-05	117.227	2020-06-05	22.9557	2020-06-05	10.5862	2020-06-05	8.23142
531	2020-06-08	118.622	2020-06-08	15.2869	2020-06-08	8.16344	2020-06-08	6.99558
532	2020-06-09	119.647	2020-06-09	8.58569	2020-06-09	6.37657	2020-06-09	6.10804
533	2020-06-10	119.847	2020-06-10	2.88417	2020-06-10	4.75522	2020-06-10	5.27225
534	2020-06-11	119.114	2020-06-11	-1.74503	2020-06-11	3.52746	2020-06-11	4.64681
535	2020-06-12	116.822	2020-06-12	-5.31857	2020-06-12	2.66089	2020-06-12	4.2121
536	2020-06-15	112.555	2020-06-15	-7.74957	2020-06-15	2.06375	2020-06-15	3.91271
537	2020-06-16	106.485	2020-06-16	-9.08639	2020-06-16	1.83302	2020-06-16	3.8099
538	2020-06-17	97.4747	2020-06-17	-10.2831	2020-06-17	1.54235	2020-06-17	3.65743
539	2020-06-18	81.4335	2020-06-18	-11.2251	2020-06-18	1.36857	2020-06-18	3.58858
540	2020-06-19	55.194	2020-06-19	-11.7827	2020-06-19	1.23046	2020-06-19	3.50474
541	2020-06-22	12.3755	2020-06-22	-11.7934	2020-06-22	1.36769	2020-06-22	3.60791
542	2020-06-23	-27.4933	2020-06-23	-12.149	2020-06-23	1.27801	2020-06-23	3.55879
543	2020-06-24	-43.2376	2020-06-24	-11.9872	2020-06-24	1.40025	2020-06-24	3.63061
544	2020-06-29	-49.5662	2020-06-29	-11.7086	2020-06-29	1.55186	2020-06-29	3.72583
545	2020-06-30	-53.0392	2020-06-30	-11.3423	2020-06-30	1.72521	2020-06-30	3.82798
546	2020-07-01	-55.4169	2020-07-01	-10.7858	2020-07-01	1.98691	2020-07-01	3.98845
547	2020-07-02	-57.2203	2020-07-02	-10.1097	2020-07-02	2.24987	2020-07-02	4.13367
548	2020-07-03	-57.5206	2020-07-03	-9.28858	2020-07-03	2.59026	2020-07-03	4.33617
549	2020-07-06	-57.5805	2020-07-06	-8.57064	2020-07-06	2.82727	2020-07-06	4.45519
550	2020-07-07	-57.4345	2020-07-07	-7.73478	2020-07-07	3.13309	2020-07-07	4.62352
551	2020-07-08	-56.8194	2020-07-08	-6.69926	2020-07-08	3.48819	2020-07-08	4.81138
552	2020-07-09	-56.2805	2020-07-09	-5.89825	2020-07-09	3.75208	2020-07-09	4.94521
553	2020-07-10	-55.3898	2020-07-10	-4.95511	2020-07-10	4.08315	2020-07-10	5.1215
554	2020-07-13	-54.2924	2020-07-13	-3.98396	2020-07-13	4.43561	2020-07-13	5.32032
555	2020-07-14	-53.6053	2020-07-14	-3.38536	2020-07-14	4.62513	2020-07-14	5.40954
556	2020-07-15	-52.3436	2020-07-15	-2.47827	2020-07-15	4.96924	2020-07-15	5.60913
557	2020-07-16	-51.7209	2020-07-16	-1.99565	2020-07-16	5.10919	2020-07-16	5.66629
558	2020-07-17	-51.111	2020-07-17	-1.48774	2020-07-17	5.27263	2020-07-17	5.74468
559	2020-07-20	-50.6766	2020-07-20	-1.13726	2020-07-20	5.36575	2020-07-20	5.78384
560	2020-07-21	-50.6259	2020-07-21	-0.961069	2020-07-21	5.41088	2020-07-21	5.79978
561	2020-07-22	-50.343	2020-07-22	-0.72973	2020-07-22	5.47152	2020-07-22	5.82758
562	2020-07-23	-50.7186	2020-07-23	-0.687026	2020-07-23	5.47724	2020-07-23	5.8272
563	2020-07-24	-50.911	2020-07-24	-0.632074	2020-07-24	5.45905	2020-07-24	5.79607
564	2020-07-27	-51.34	2020-07-27	-0.707189	2020-07-27	5.42345	2020-07-27	5.77557
565	2020-07-28	-51.2473	2020-07-28	-0.567474	2020-07-28	5.43855	2020-07-28	5.76497
566	2020-07-29	-51.711	2020-07-29	-0.683296	2020-07-29	5.39607	2020-07-29	5.74012
567	2020-07-30	-52.172	2020-07-30	-0.760225	2020-07-30	5.33923	2020-07-30	5.68827
568	2020-07-31	-51.9965	2020-07-31	-0.743335	2020-07-31	5.29618	2020-07-31	5.63805
569	2020-08-03	-52.5494	2020-08-03	-0.925198	2020-08-03	5.21221	2020-08-03	5.57283
570	2020-08-04	-52.7004	2020-08-04	-0.999587	2020-08-04	5.15428	2020-08-04	5.52026
571	2020-08-05	-52.8045	2020-08-05	-1.14404	2020-08-05	5.07927	2020-08-05	5.46144
572	2020-08-06	-52.9753	2020-08-06	-1.37958	2020-08-06	4.9353	2020-08-06	5.3502
573	2020-08-07	-52.9167	2020-08-07	-1.39919	2020-08-07	4.92088	2020-08-07	5.32973
574	2020-08-10	-53.0867	2020-08-10	-1.72968	2020-08-10	4.76628	2020-08-10	5.22369
575	2020-08-11	-53.0897	2020-08-11	-1.86527	2020-08-11	4.69983	2020-08-11	5.17126
576	2020-08-12	-52.8706	2020-08-12	-1.89955	2020-08-12	4.65228	2020-08-12	5.12416
577	2020-08-13	-52.7256	2020-08-13	-2.0033	2020-08-13	4.60343	2020-08-13	5.08379
578	2020-08-14	-52.5999	2020-08-14	-2.01024	2020-08-14	4.58295	2020-08-14	5.05403
579	2020-08-17	-52.7041	2020-08-17	-2.2237	2020-08-17	4.48937	2020-08-17	4.98627
580	2020-08-18	-52.2881	2020-08-18	-2.26831	2020-08-18	4.45986	2020-08-18	4.96334
581	2020-08-19	-52.0945	2020-08-19	-2.49617	2020-08-19	4.34162	2020-08-19	4.87165
582	2020-08-20	-52.338	2020-08-20	-2.81129	2020-08-20	4.21745	2020-08-20	4.79636
583	2020-08-21	-52.7632	2020-08-21	-3.28959	2020-08-21	3.99984	2020-08-21	4.64794
584	2020-08-24	-53.2773	2020-08-24	-3.81774	2020-08-24	3.76415	2020-08-24	4.49502
585	2020-08-25	-53.9116	2020-08-25	-4.52749	2020-08-25	3.42551	2020-08-25	4.26888
586	2020-08-26	-54.4458	2020-08-26	-5.23514	2020-08-26	3.06952	2020-08-26	4.02145
587	2020-08-27	-54.5471	2020-08-27	-5.67782	2020-08-27	2.79903	2020-08-27	3.81956
588	2020-08-28	-54.3092	2020-08-28	-6.02858	2020-08-28	2.51847	2020-08-28	3.58911
589	2020-08-31	-54.3295	2020-08-31	-6.68609	2020-08-31	2.06463	2020-08-31	3.23521
590	2020-09-01	-54.0234	2020-09-01	-7.07792	2020-09-01	1.7291	2020-09-01	2.95845
591	2020-09-02	-53.6459	2020-09-02	-7.74414	2020-09-02	1.1677	2020-09-02	2.5
592	2020-09-03	-53.5969	2020-09-03	-8.36228	2020-09-03	0.672331	2020-09-03	2.09687
593	2020-09-04	-53.613	2020-09-04	-9.13733	2020-09-04	0.0778097	2020-09-04	1.62016
594	2020-09-07	-53.4949	2020-09-07	-9.6771	2020-09-07	-0.445649	2020-09-07	1.17625
595	2020-09-08	-53.7946	2020-09-08	-10.5229	2020-09-08	-1.11341	2020-09-08	0.636793
596	2020-09-09	-53.8995	2020-09-09	-11.1668	2020-09-09	-1.69065	2020-09-09	0.159188
597	2020-09-10	-54.3332	2020-09-10	-11.8262	2020-09-10	-2.26017	2020-09-10	-0.312445
598	2020-09-11	-54.8553	2020-09-11	-12.7084	2020-09-11	-2.90232	2020-09-11	-0.819092
599	2020-09-14	-55.5032	2020-09-14	-13.5651	2020-09-14	-3.50927	2020-09-14	-1.29156
600	2020-09-15	-56.097	2020-09-15	-14.5292	2020-09-15	-4.17269	2020-09-15	-1.80242
601	2020-09-16	-56.7351	2020-09-16	-15.6911	2020-09-16	-4.91928	2020-09-16	-2.36141
602	2020-09-17	-57.4585	2020-09-17	-16.9261	2020-09-17	-5.68814	2020-09-17	-2.92895
603	2020-09-18	-58.0306	2020-09-18	-18.0896	2020-09-18	-6.43802	2020-09-18	-3.48816
604	2020-09-21	-58.6523	2020-09-21	-19.5505	2020-09-21	-7.33436	2020-09-21	-4.1387
605	2020-09-22	-58.9118	2020-09-22	-20.9844	2020-09-22	-8.22318	2020-09-22	-4.78081
606	2020-09-23	-59.4211	2020-09-23	-22.7044	2020-09-23	-9.21909	2020-09-23	-5.47511
607	2020-09-24	-59.4436	2020-09-24	-24.3427	2020-09-24	-10.2271	2020-09-24	-6.18531
608	2020-09-25	-59.7007	2020-09-25	-26.1747	2020-09-25	-11.3072	2020-09-25	-6.9222
609	2020-09-28	-59.9732	2020-09-28	-28.0715	2020-09-28	-12.4541	2020-09-28	-7.70113
610	2020-09-29	-59.9448	2020-09-29	-29.9021	2020-09-29	-13.6309	2020-09-29	-8.50697
611	2020-09-30	-60.3121	2020-09-30	-31.9696	2020-09-30	-14.8937	2020-09-30	-9.34102
612	2020-10-09	-60.5555	2020-10-09	-34.1081	2020-10-09	-16.22	2020-10-09	-10.1977
613	2020-10-12	-60.4686	2020-10-12	-35.9548	2020-10-12	-17.5282	2020-10-12	-11.0768
614	2020-10-13	-60.4519	2020-10-13	-37.9785	2020-10-13	-18.9973	2020-10-13	-12.0623
615	2020-10-14	-60.3443	2020-10-14	-39.905	2020-10-14	-20.47	2020-10-14	-13.0451
616	2020-10-15	-60.1389	2020-10-15	-41.8202	2020-10-15	-21.9859	2020-10-15	-14.0346
617	2020-10-16	-59.882	2020-10-16	-43.5149	2020-10-16	-23.4346	2020-10-16	-14.9873
618	2020-10-19	-59.6635	2020-10-19	-45.1958	2020-10-19	-24.9263	2020-10-19	-15.9454
619	2020-10-20	-59.7077	2020-10-20	-46.6927	2020-10-20	-26.3913	2020-10-20	-16.8905
620	2020-10-21	-59.9549	2020-10-21	-48.2008	2020-10-21	-27.9847	2020-10-21	-17.928
621	2020-10-22	-60.2555	2020-10-22	-49.5283	2020-10-22	-29.4659	2020-10-22	-18.8967
622	2020-10-23	-60.6685	2020-10-23	-50.7426	2020-10-23	-30.9208	2020-10-23	-19.8651
623	2020-10-26	-61.086	2020-10-26	-52.0089	2020-10-26	-32.5303	2020-10-26	-20.9418
624	2020-10-27	-61.2787	2020-10-27	-53.099	2020-10-27	-34.1709	2020-10-27	-22.0777
625	2020-10-28	-61.7151	2020-10-28	-54.3041	2020-10-28	-35.9217	2020-10-28	-23.2839
626	2020-10-29	-62.2922	2020-10-29	-55.4517	2020-10-29	-37.7008	2020-10-29	-24.5427
627	2020-10-30	-62.874	2020-10-30	-56.6406	2020-10-30	-39.5577	2020-10-30	-25.8462
628	2020-11-02	-63.3122	2020-11-02	-57.6561	2020-11-02	-41.3913	2020-11-02	-27.2157
629	2020-11-03	-63.9605	2020-11-03	-58.7352	2020-11-03	-43.2218	2020-11-03	-28.571
630	2020-11-04	-64.795	2020-11-04	-59.7092	2020-11-04	-44.8332	2020-11-04	-29.8272
631	2020-11-05	-65.7593	2020-11-05	-60.7663	2020-11-05	-46.408	2020-11-05	-31.0143
632	2020-11-06	-66.7531	2020-11-06	-61.8672	2020-11-06	-48.0955	2020-11-06	-32.3216
633	2020-11-09	-67.1952	2020-11-09	-62.7377	2020-11-09	-49.8327	2020-11-09	-33.817
634	2020-11-10	-67.766	2020-11-10	-63.5898	2020-11-10	-51.4401	2020-11-10	-35.2355
635	2020-11-11	-68.5673	2020-11-11	-64.4551	2020-11-11	-52.9029	2020-11-11	-36.534
636	2020-11-12	-69.3218	2020-11-12	-65.3903	2020-11-12	-54.3321	2020-11-12	-37.7428
637	2020-11-13	-70.231	2020-11-13	-66.3837	2020-11-13	-55.6299	2020-11-13	-38.7792
638	2020-11-16	-71.2677	2020-11-16	-67.4792	2020-11-16	-57.0045	2020-11-16	-39.8925
639	2020-11-17	-72.3208	2020-11-17	-68.5227	2020-11-17	-58.2769	2020-11-17	-40.8555
640	2020-11-18	-73.4032	2020-11-18	-69.5492	2020-11-18	-59.6022	2020-11-18	-42.0364
641	2020-11-19	-74.8252	2020-11-19	-70.6976	2020-11-19	-60.8615	2020-11-19	-43.0907
642	2020-11-20	-75.9176	2020-11-20	-71.7698	2020-11-20	-62.1385	2020-11-20	-44.2384
643	2020-11-23	-77.5492	2020-11-23	-73.0167	2020-11-23	-63.2654	2020-11-23	-45.1299
644	2020-11-24	-78.8507	2020-11-24	-74.2051	2020-11-24	-64.3363	2020-11-24	-45.9279
645	2020-11-25	-80.344	2020-11-25	-75.4015	2020-11-25	-65.3571	2020-11-25	-46.6744
646	2020-11-26	-81.5838	2020-11-26	-76.5005	2020-11-26	-66.3034	2020-11-26	-47.3367
647	2020-11-27	-82.8584	2020-11-27	-77.5702	2020-11-27	-67.2504	2020-11-27	-48.0133
648	2020-11-30	-84.2893	2020-11-30	-78.6219	2020-11-30	-68.1396	2020-11-30	-48.632
649	2020-12-01	-85.6062	2020-12-01	-79.5915	2020-12-01	-68.9861	2020-12-01	-49.2557
650	2020-12-02	-86.8169	2020-12-02	-80.429	2020-12-02	-69.8034	2020-12-02	-49.9919
651	2020-12-03	-88.2034	2020-12-03	-81.2516	2020-12-03	-70.5515	2020-12-03	-50.6182
652	2020-12-04	-89.5301	2020-12-04	-81.932	2020-12-04	-71.2299	2020-12-04	-51.3109
653	2020-12-07	-90.8745	2020-12-07	-82.5436	2020-12-07	-71.8803	2020-12-07	-52.0836
654	2020-12-08	-91.9996	2020-12-08	-82.9945	2020-12-08	-72.4163	2020-12-08	-52.8108
655	2020-12-09	-92.9424	2020-12-09	-83.2678	2020-12-09	-72.8613	2020-12-09	-53.589
656	2020-12-10	-93.7514	2020-12-10	-83.1703	2020-12-10	-73.0252	2020-12-10	-54.1547
657	2020-12-11	-94.8929	2020-12-11	-83.1686	2020-12-11	-73.2418	2020-12-11	-54.7963
658	2020-12-14	-96.3139	2020-12-14	-83.1202	2020-12-14	-73.3717	2020-12-14	-55.3182
659	2020-12-15	-97.5995	2020-12-15	-83.0209	2020-12-15	-73.4685	2020-12-15	-55.848
660	2020-12-16	-98.8447	2020-12-16	-82.9799	2020-12-16	-73.5686	2020-12-16	-56.3589
661	2020-12-17	-100.35	2020-12-17	-82.9969	2020-12-17	-73.6093	2020-12-17	-56.6903
662	2020-12-18	-101.955	2020-12-18	-83.0077	2020-12-18	-73.6392	2020-12-18	-57.0247
663	2020-12-21	-103.764	2020-12-21	-83.1867	2020-12-21	-73.6596	2020-12-21	-57.2331
664	2020-12-22	-106.024	2020-12-22	-83.641	2020-12-22	-73.7437	2020-12-22	-57.4446
665	2020-12-23	-108.259	2020-12-23	-84.082	2020-12-23	-73.7866	2020-12-23	-57.5813
666	2020-12-24	-110.722	2020-12-24	-84.749	2020-12-24	-73.8631	2020-12-24	-57.6716
667	2020-12-25	-112.848	2020-12-25	-85.5392	2020-12-25	-73.9851	2020-12-25	-57.7522
668	2020-12-28	-114.712	2020-12-28	-86.3015	2020-12-28	-74.1371	2020-12-28	-57.8492
669	2020-12-29	-116.491	2020-12-29	-87.1067	2020-12-29	-74.3286	2020-12-29	-57.982
670	2020-12-30	-118.029	2020-12-30	-87.893	2020-12-30	-74.5565	2020-12-30	-58.1123
671	2021-01-04	-119.445	2021-01-04	-88.6965	2021-01-04	-74.8573	2021-01-04	-58.285
672	2021-01-05	-120.75	2021-01-05	-89.5644	2021-01-05	-75.2381	2021-01-05	-58.5083
673	2021-01-06	-122.003	2021-01-06	-90.2891	2021-01-06	-75.5279	2021-01-06	-58.707
674	2021-01-07	-123.069	2021-01-07	-91.0204	2021-01-07	-75.8386	2021-01-07	-58.9524
675	2021-01-08	-123.931	2021-01-08	-91.6441	2021-01-08	-76.1249	2021-01-08	-59.2461
676	2021-01-11	-124.711	2021-01-11	-92.0317	2021-01-11	-76.1746	2021-01-11	-59.5002
677	2021-01-12	-125.208	2021-01-12	-92.6048	2021-01-12	-76.4356	2021-01-12	-59.797
678	2021-01-13	-125.569	2021-01-13	-93.215	2021-01-13	-76.6521	2021-01-13	-60.0371
679	2021-01-14	-125.932	2021-01-14	-93.7985	2021-01-14	-76.8985	2021-01-14	-60.311
680	2021-01-15	-126.181	2021-01-15	-94.3668	2021-01-15	-77.189	2021-01-15	-60.622
681	2021-01-18	-126.307	2021-01-18	-95.2327	2021-01-18	-77.5927	2021-01-18	-60.8431
682	2021-01-19	-126.382	2021-01-19	-95.7431	2021-01-19	-77.8255	2021-01-19	-61.1376
683	2021-01-20	-126.393	2021-01-20	-96.3048	2021-01-20	-78.1304	2021-01-20	-61.4203
684	2021-01-21	-126.5	2021-01-21	-96.9248	2021-01-21	-78.4784	2021-01-21	-61.7146
685	2021-01-22	-126.709	2021-01-22	-97.3349	2021-01-22	-78.763	2021-01-22	-62.0738
686	2021-01-25	-126.946	2021-01-25	-97.7229	2021-01-25	-79.0131	2021-01-25	-62.3756
687	2021-01-26	-127.269	2021-01-26	-98.1714	2021-01-26	-79.2869	2021-01-26	-62.6681
688	2021-01-27	-127.58	2021-01-27	-98.5131	2021-01-27	-79.5229	2021-01-27	-62.9879
689	2021-01-28	-127.937	2021-01-28	-98.8122	2021-01-28	-79.7162	2021-01-28	-63.2919
690	2021-01-29	-128.389	2021-01-29	-99.0382	2021-01-29	-79.8831	2021-01-29	-63.6146
691	2021-02-01	-128.915	2021-02-01	-99.1618	2021-02-01	-80.018	2021-02-01	-63.9642
692	2021-02-02	-129.516	2021-02-02	-99.2789	2021-02-02	-80.0711	2021-02-02	-64.2563
693	2021-02-03	-130.155	2021-02-03	-99.2752	2021-02-03	-80.129	2021-02-03	-64.6385
694	2021-02-04	-130.786	2021-02-04	-99.3035	2021-02-04	-80.1546	2021-02-04	-64.9902
695	2021-02-05	-131.393	2021-02-05	-99.2319	2021-02-05	-80.1636	2021-02-05	-65.3896
696	2021-02-08	-132	2021-02-08	-99.0879	2021-02-08	-80.1146	2021-02-08	-65.7688
697	2021-02-09	-132.597	2021-02-09	-98.8674	2021-02-09	-80.0625	2021-02-09	-66.1687
698	2021-02-10	-133.137	2021-02-10	-98.5656	2021-02-10	-80.0077	2021-02-10	-66.5739
699	2021-02-18	-133.69	2021-02-18	-98.215	2021-02-18	-79.9076	2021-02-18	-66.9357
700	2021-02-19	-134.131	2021-02-19	-97.867	2021-02-19	-79.8822	2021-02-19	-67.325
701	2021-02-22	-134.428	2021-02-22	-97.5301	2021-02-22	-79.8925	2021-02-22	-67.7124
702	2021-02-23	-134.652	2021-02-23	-97.1606	2021-02-23	-79.9198	2021-02-23	-68.0943
703	2021-02-24	-134.818	2021-02-24	-96.796	2021-02-24	-79.9875	2021-02-24	-68.4993
704	2021-02-25	-135.143	2021-02-25	-96.4795	2021-02-25	-80.1162	2021-02-25	-68.9037
705	2021-02-26	-135.502	2021-02-26	-96.1565	2021-02-26	-80.2472	2021-02-26	-69.305
706	2021-03-01	-135.779	2021-03-01	-95.9929	2021-03-01	-80.4481	2021-03-01	-69.6866
707	2021-03-02	-136.213	2021-03-02	-95.7627	2021-03-02	-80.6339	2021-03-02	-70.0406
708	2021-03-03	-136.563	2021-03-03	-95.6766	2021-03-03	-80.8809	2021-03-03	-70.3821
709	2021-03-04	-136.947	2021-03-04	-95.6783	2021-03-04	-81.1505	2021-03-04	-70.6787
710	2021-03-05	-137.337	2021-03-05	-95.7051	2021-03-05	-81.4282	2021-03-05	-70.9521
711	2021-03-08	-137.728	2021-03-08	-95.8613	2021-03-08	-81.7237	2021-03-08	-71.1761
712	2021-03-09	-137.946	2021-03-09	-96.1366	2021-03-09	-82.0443	2021-03-09	-71.3748
713	2021-03-10	-138.14	2021-03-10	-96.4153	2021-03-10	-82.3778	2021-03-10	-71.5525
714	2021-03-11	-138.178	2021-03-11	-96.8393	2021-03-11	-82.7428	2021-03-11	-71.7239
715	2021-03-12	-138.166	2021-03-12	-97.2866	2021-03-12	-83.1142	2021-03-12	-71.8834
716	2021-03-15	-138.01	2021-03-15	-97.7618	2021-03-15	-83.4976	2021-03-15	-72.0424
717	2021-03-16	-137.738	2021-03-16	-98.2596	2021-03-16	-83.8792	2021-03-16	-72.1829
718	2021-03-17	-137.174	2021-03-17	-98.7878	2021-03-17	-84.283	2021-03-17	-72.3173
719	2021-03-18	-136.428	2021-03-18	-99.363	2021-03-18	-84.7026	2021-03-18	-72.4313
720	2021-03-19	-135.67	2021-03-19	-99.9707	2021-03-19	-85.143	2021-03-19	-72.5496
721	2021-03-22	-134.587	2021-03-22	-100.585	2021-03-22	-85.5741	2021-03-22	-72.6056
722	2021-03-23	-133.535	2021-03-23	-101.231	2021-03-23	-86.0118	2021-03-23	-72.6145
723	2021-03-24	-132.762	2021-03-24	-101.882	2021-03-24	-86.4069	2021-03-24	-72.5423
724	2021-03-25	-131.956	2021-03-25	-102.564	2021-03-25	-86.8112	2021-03-25	-72.4303
725	2021-03-26	-131.32	2021-03-26	-103.283	2021-03-26	-87.1958	2021-03-26	-72.2363
726	2021-03-29	-130.697	2021-03-29	-104.015	2021-03-29	-87.5271	2021-03-29	-71.9688
727	2021-03-30	-130.435	2021-03-30	-104.73	2021-03-30	-87.7837	2021-03-30	-71.5783
728	2021-03-31	-130.102	2021-03-31	-105.443	2021-03-31	-88.0208	2021-03-31	-71.1132
729	2021-04-01	-129.998	2021-04-01	-106.14	2021-04-01	-88.2111	2021-04-01	-70.5606
730	2021-04-02	-130.067	2021-04-02	-106.784	2021-04-02	-88.344	2021-04-02	-69.8924
731	2021-04-06	-130.371	2021-04-06	-107.373	2021-04-06	-88.4021	2021-04-06	-69.1066
732	2021-04-07	-130.649	2021-04-07	-107.926	2021-04-07	-88.3936	2021-04-07	-68.1742
733	2021-04-08	-131.059	2021-04-08	-108.381	2021-04-08	-88.3038	2021-04-08	-67.1318
734	2021-04-09	-131.569	2021-04-09	-108.729	2021-04-09	-88.0888	2021-04-09	-65.9448
735	2021-04-12	-132.165	2021-04-12	-108.995	2021-04-12	-87.809	2021-04-12	-64.662
736	2021-04-13	-132.87	2021-04-13	-109.238	2021-04-13	-87.4762	2021-04-13	-63.304
737	2021-04-14	-133.734	2021-04-14	-109.4	2021-04-14	-87.0283	2021-04-14	-61.8035
738	2021-04-15	-134.765	2021-04-15	-109.413	2021-04-15	-86.4736	2021-04-15	-60.2186
739	2021-04-16	-135.792	2021-04-16	-109.416	2021-04-16	-85.8196	2021-04-16	-58.538
740	2021-04-19	-136.796	2021-04-19	-109.371	2021-04-19	-85.0578	2021-04-19	-56.7988
741	2021-04-20	-137.842	2021-04-20	-109.394	2021-04-20	-84.2077	2021-04-20	-54.9057
742	2021-04-21	-138.865	2021-04-21	-109.341	2021-04-21	-83.2034	2021-04-21	-52.8885
743	2021-04-22	-139.971	2021-04-22	-109.251	2021-04-22	-82.0705	2021-04-22	-50.8119
744	2021-04-23	-141.079	2021-04-23	-109.128	2021-04-23	-80.777	2021-04-23	-48.6301
745	2021-04-26	-142.089	2021-04-26	-108.93	2021-04-26	-79.2747	2021-04-26	-46.3114
746	2021-04-27	-143.05	2021-04-27	-108.625	2021-04-27	-77.662	2021-04-27	-44.0233
747	2021-04-28	-143.852	2021-04-28	-108.222	2021-04-28	-75.9027	2021-04-28	-41.6981
748	2021-04-29	-144.629	2021-04-29	-107.675	2021-04-29	-74.0136	2021-04-29	-39.3471
749	2021-04-30	-145.403	2021-04-30	-107.017	2021-04-30	-72.0121	2021-04-30	-37.0272
750	2021-05-06	-146.068	2021-05-06	-106.181	2021-05-06	-69.8963	2021-05-06	-34.7996
751	2021-05-07	-146.785	2021-05-07	-105.16	2021-05-07	-67.69	2021-05-07	-32.6252
752	2021-05-10	-147.489	2021-05-10	-104.087	2021-05-10	-65.36	2021-05-10	-30.4139
753	2021-05-11	-148.088	2021-05-11	-102.92	2021-05-11	-62.9895	2021-05-11	-28.2797
754	2021-05-12	-148.693	2021-05-12	-101.651	2021-05-12	-60.5124	2021-05-12	-26.1421
755	2021-05-13	-149.238	2021-05-13	-100.278	2021-05-13	-57.9528	2021-05-13	-24.0413
756	2021-05-14	-149.711	2021-05-14	-98.8253	2021-05-14	-55.3717	2021-05-14	-22.0126
757	2021-05-17	-150.158	2021-05-17	-97.2612	2021-05-17	-52.7279	2021-05-17	-20.0323
758	2021-05-18	-150.605	2021-05-18	-95.5701	2021-05-18	-50.1602	2021-05-18	-18.2146
759	2021-05-19	-150.847	2021-05-19	-93.7417	2021-05-19	-47.5816	2021-05-19	-16.4796
760	2021-05-20	-151.039	2021-05-20	-91.8662	2021-05-20	-44.9323	2021-05-20	-14.7542
761	2021-05-21	-151.163	2021-05-21	-89.9308	2021-05-21	-42.3948	2021-05-21	-13.1731
762	2021-05-24	-151.16	2021-05-24	-87.8363	2021-05-24	-39.8645	2021-05-24	-11.6519
763	2021-05-25	-151.007	2021-05-25	-85.7314	2021-05-25	-37.3978	2021-05-25	-10.2132
764	2021-05-26	-150.695	2021-05-26	-83.6482	2021-05-26	-34.8375	2021-05-26	-8.74409
765	2021-05-27	-150.284	2021-05-27	-81.4731	2021-05-27	-32.127	2021-05-27	-7.23759
766	2021-05-28	-149.672	2021-05-28	-79.2339	2021-05-28	-29.4645	2021-05-28	-5.79023
767	2021-05-31	-148.938	2021-05-31	-76.752	2021-05-31	-26.7736	2021-05-31	-4.38492
768	2021-06-01	-147.824	2021-06-01	-74.1995	2021-06-01	-24.2247	2021-06-01	-3.09719
769	2021-06-02	-146.374	2021-06-02	-71.5102	2021-06-02	-21.7233	2021-06-02	-1.85913
770	2021-06-03	-144.426	2021-06-03	-68.6722	2021-06-03	-19.3502	2021-06-03	-0.716221
771	2021-06-04	-142.02	2021-06-04	-65.7749	2021-06-04	-17.2178	2021-06-04	0.274131
772	2021-06-07	-139.411	2021-06-07	-62.7379	2021-06-07	-15.2474	2021-06-07	1.1531
773	2021-06-08	-136.562	2021-06-08	-59.6362	2021-06-08	-13.3618	2021-06-08	1.99228
774	2021-06-09	-133.557	2021-06-09	-56.6902	2021-06-09	-11.7433	2021-06-09	2.69426
775	2021-06-10	-130.456	2021-06-10	-53.7137	2021-06-10	-10.204	2021-06-10	3.36551
776	2021-06-11	-127.174	2021-06-11	-50.9686	2021-06-11	-8.948	2021-06-11	3.89112
777	2021-06-15	-123.842	2021-06-15	-48.0565	2021-06-15	-7.63748	2021-06-15	4.45779
778	2021-06-16	-120.145	2021-06-16	-45.4056	2021-06-16	-6.51679	2021-06-16	4.94319
779	2021-06-17	-115.859	2021-06-17	-43.043	2021-06-17	-5.61544	2021-06-17	5.32161
780	2021-06-18	-110.935	2021-06-18	-40.7583	2021-06-18	-4.74118	2021-06-18	5.70206
781	2021-06-21	-105.728	2021-06-21	-38.8186	2021-06-21	-4.07965	2021-06-21	5.97083
782	2021-06-22	-100.31	2021-06-22	-37.0454	2021-06-22	-3.48383	2021-06-22	6.21423
783	2021-06-23	-95.022	2021-06-23	-35.5278	2021-06-23	-2.96029	2021-06-23	6.43723
784	2021-06-24	-90.0365	2021-06-24	-34.197	2021-06-24	-2.50375	2021-06-24	6.63214
785	2021-06-25	-85.2528	2021-06-25	-32.7929	2021-06-25	-1.94858	2021-06-25	6.89423
786	2021-06-28	-80.5673	2021-06-28	-31.4003	2021-06-28	-1.38106	2021-06-28	7.16105
787	2021-06-29	-76.1757	2021-06-29	-30.1358	2021-06-29	-0.877004	2021-06-29	7.3924
788	2021-06-30	-72.1314	2021-06-30	-28.7113	2021-06-30	-0.216578	2021-06-30	7.72046
789	2021-07-01	-68.3513	2021-07-01	-27.456	2021-07-01	0.348156	2021-07-01	7.99576
790	2021-07-02	-64.841	2021-07-02	-26.1263	2021-07-02	0.984452	2021-07-02	8.31144
791	2021-07-05	-61.5018	2021-07-05	-24.7889	2021-07-05	1.63258	2021-07-05	8.63781
792	2021-07-06	-58.3467	2021-07-06	-23.4398	2021-07-06	2.2928	2021-07-06	8.97131
793	2021-07-07	-55.4954	2021-07-07	-22.0614	2021-07-07	2.96804	2021-07-07	9.30929
794	2021-07-08	-53.0723	2021-07-08	-20.7722	2021-07-08	3.60283	2021-07-08	9.62529
795	2021-07-09	-50.7075	2021-07-09	-19.3741	2021-07-09	4.2821	2021-07-09	9.95788
796	2021-07-12	-48.3996	2021-07-12	-17.9522	2021-07-12	4.99186	2021-07-12	10.3252
797	2021-07-13	-46.2155	2021-07-13	-16.4743	2021-07-13	5.73856	2021-07-13	10.7147
798	2021-07-14	-43.9959	2021-07-14	-14.836	2021-07-14	6.57394	2021-07-14	11.1597
799	2021-07-15	-41.9584	2021-07-15	-13.3407	2021-07-15	7.32718	2021-07-15	11.5602
800	2021-07-16	-39.9362	2021-07-16	-11.7929	2021-07-16	8.10519	2021-07-16	11.9687
801	2021-07-19	-37.7449	2021-07-19	-10.2628	2021-07-19	8.85421	2021-07-19	12.3611
802	2021-07-20	-35.805	2021-07-20	-8.88131	2021-07-20	9.50931	2021-07-20	12.6956
803	2021-07-21	-33.606	2021-07-21	-7.37424	2021-07-21	10.2322	2021-07-21	13.0756
804	2021-07-22	-31.579	2021-07-22	-5.83734	2021-07-22	10.9953	2021-07-22	13.493
805	2021-07-23	-29.3731	2021-07-23	-4.40281	2021-07-23	11.681	2021-07-23	13.864
806	2021-07-26	-27.3596	2021-07-26	-3.14529	2021-07-26	12.2874	2021-07-26	14.2018
807	2021-07-27	-25.1453	2021-07-27	-1.79773	2021-07-27	12.93	2021-07-27	14.5571
808	2021-07-28	-23.0462	2021-07-28	-0.445252	2021-07-28	13.5811	2021-07-28	14.9206
809	2021-07-29	-20.9354	2021-07-29	0.928856	2021-07-29	14.2409	2021-07-29	15.2887
810	2021-07-30	-19.0376	2021-07-30	2.11622	2021-07-30	14.8072	2021-07-30	15.6063
811	2021-08-02	-17.1144	2021-08-02	3.30176	2021-08-02	15.3774	2021-08-02	15.9342
812	2021-08-03	-15.8619	2021-08-03	4.2453	2021-08-03	15.851	2021-08-03	16.2138
813	2021-08-04	-14.6669	2021-08-04	5.13955	2021-08-04	16.29	2021-08-04	16.4707
814	2021-08-05	-13.9039	2021-08-05	5.83192	2021-08-05	16.6542	2021-08-05	16.6957
815	2021-08-06	-12.9082	2021-08-06	6.5284	2021-08-06	17.0164	2021-08-06	16.9203
816	2021-08-09	-12.2946	2021-08-09	7.05223	2021-08-09	17.3134	2021-08-09	17.1176
817	2021-08-10	-11.8417	2021-08-10	7.51042	2021-08-10	17.5858	2021-08-10	17.3028
818	2021-08-11	-11.216	2021-08-11	8.10207	2021-08-11	17.9244	2021-08-11	17.526
819	2021-08-12	-10.7817	2021-08-12	8.49214	2021-08-12	18.1691	2021-08-12	17.7028
820	2021-08-13	-10.463	2021-08-13	8.77563	2021-08-13	18.3701	2021-08-13	17.8622
821	2021-08-16	-10.1459	2021-08-16	9.03164	2021-08-16	18.5636	2021-08-16	18.0162
822	2021-08-17	-9.82527	2021-08-17	9.27456	2021-08-17	18.7271	2021-08-17	18.1354
823	2021-08-18	-9.90894	2021-08-18	9.29395	2021-08-18	18.7846	2021-08-18	18.196
824	2021-08-19	-9.6024	2021-08-19	9.43738	2021-08-19	18.8835	2021-08-19	18.2684
825	2021-08-20	-9.54957	2021-08-20	9.54857	2021-08-20	18.9926	2021-08-20	18.364
826	2021-08-23	-8.78982	2021-08-23	9.74096	2021-08-23	19.0971	2021-08-23	18.4436
827	2021-08-24	-8.40335	2021-08-24	9.73569	2021-08-24	19.1099	2021-08-24	18.466
828	2021-08-25	-8.2247	2021-08-25	9.64594	2021-08-25	19.0927	2021-08-25	18.482
829	2021-08-26	-7.37588	2021-08-26	9.77682	2021-08-26	19.1422	2021-08-26	18.514
830	2021-08-27	-6.52159	2021-08-27	10.0208	2021-08-27	19.2634	2021-08-27	18.5977
831	2021-08-30	-5.65281	2021-08-30	10.3432	2021-08-30	19.4018	2021-08-30	18.6751
832	2021-08-31	-4.68299	2021-08-31	10.7465	2021-08-31	19.5852	2021-08-31	18.7828
833	2021-09-01	-3.85448	2021-09-01	10.9972	2021-09-01	19.679	2021-09-01	18.8316
834	2021-09-02	-2.48071	2021-09-02	11.37	2021-09-02	19.8013	2021-09-02	18.877
835	2021-09-03	-1.72907	2021-09-03	11.4774	2021-09-03	19.8182	2021-09-03	18.8775
836	2021-09-06	-1.47491	2021-09-06	11.4248	2021-09-06	19.7427	2021-09-06	18.8017
837	2021-09-07	-0.0424301	2021-09-07	11.8041	2021-09-07	19.8474	2021-09-07	18.8249
838	2021-09-08	1.5123	2021-09-08	12.1642	2021-09-08	19.9302	2021-09-08	18.8336
839	2021-09-09	3.59796	2021-09-09	12.6771	2021-09-09	20.0651	2021-09-09	18.8583
840	2021-09-10	5.84005	2021-09-10	13.1607	2021-09-10	20.1714	2021-09-10	18.8604
841	2021-09-13	8.22957	2021-09-13	13.6456	2021-09-13	20.2782	2021-09-13	18.8627
842	2021-09-14	10.7234	2021-09-14	14.1245	2021-09-14	20.3665	2021-09-14	18.8431
843	2021-09-15	12.9984	2021-09-15	14.4221	2021-09-15	20.366	2021-09-15	18.7704
844	2021-09-16	14.9866	2021-09-16	14.6182	2021-09-16	20.3526	2021-09-16	18.7067
845	2021-09-17	16.8247	2021-09-17	14.9543	2021-09-17	20.3912	2021-09-17	18.6629
846	2021-09-22	18.1652	2021-09-22	15.0969	2021-09-22	20.3662	2021-09-22	18.5932
847	2021-09-23	19.144	2021-09-23	15.1734	2021-09-23	20.3095	2021-09-23	18.4985
848	2021-09-24	20.3916	2021-09-24	15.2618	2021-09-24	20.2501	2021-09-24	18.3975
849	2021-09-27	22.3052	2021-09-27	15.6924	2021-09-27	20.3492	2021-09-27	18.3888
850	2021-09-28	24.3781	2021-09-28	16.2389	2021-09-28	20.4953	2021-09-28	18.3985
851	2021-09-29	26.3573	2021-09-29	16.7739	2021-09-29	20.6455	2021-09-29	18.4191
852	2021-09-30	28.4666	2021-09-30	17.3066	2021-09-30	20.7767	2021-09-30	18.4232
853	2021-10-08	30.2501	2021-10-08	17.8034	2021-10-08	20.9114	2021-10-08	18.441
854	2021-10-11	32.1245	2021-10-11	18.401	2021-10-11	21.0866	2021-10-11	18.4835
855	2021-10-12	33.8634	2021-10-12	18.9134	2021-10-12	21.2128	2021-10-12	18.4916
856	2021-10-13	35.7111	2021-10-13	19.4533	2021-10-13	21.3581	2021-10-13	18.5236
857	2021-10-14	37.6965	2021-10-14	20.2016	2021-10-14	21.5793	2021-10-14	18.579
858	2021-10-15	39.7967	2021-10-15	21.0367	2021-10-15	21.8583	2021-10-15	18.6846
859	2021-10-18	41.3364	2021-10-18	21.6527	2021-10-18	22.0499	2021-10-18	18.7485
860	2021-10-19	42.3806	2021-10-19	22.0821	2021-10-19	22.1672	2021-10-19	18.7705
861	2021-10-20	43.6813	2021-10-20	22.735	2021-10-20	22.3912	2021-10-20	18.8552
862	2021-10-21	45.0703	2021-10-21	23.4698	2021-10-21	22.6503	2021-10-21	18.9627
863	2021-10-22	46.6065	2021-10-22	24.3327	2021-10-22	23.0043	2021-10-22	19.1382
864	2021-10-25	47.9473	2021-10-25	25.0161	2021-10-25	23.2731	2021-10-25	19.2695
865	2021-10-26	49.1037	2021-10-26	25.598	2021-10-26	23.5044	2021-10-26	19.3796
866	2021-10-27	49.9902	2021-10-27	26.1328	2021-10-27	23.7431	2021-10-27	19.5126
867	2021-10-28	51.4673	2021-10-28	26.8366	2021-10-28	24.0773	2021-10-28	19.7165
868	2021-10-29	52.8426	2021-10-29	27.5253	2021-10-29	24.3993	2021-10-29	19.9123
869	2021-11-01	54.1386	2021-11-01	28.0444	2021-11-01	24.6552	2021-11-01	20.0853
870	2021-11-02	55.0847	2021-11-02	28.5114	2021-11-02	24.934	2021-11-02	20.2904
871	2021-11-03	55.704	2021-11-03	28.8902	2021-11-03	25.1807	2021-11-03	20.4826
872	2021-11-04	56.6382	2021-11-04	29.2772	2021-11-04	25.4399	2021-11-04	20.6936
873	2021-11-05	57.3083	2021-11-05	29.717	2021-11-05	25.7412	2021-11-05	20.9345
874	2021-11-08	57.0415	2021-11-08	29.8315	2021-11-08	25.8905	2021-11-08	21.067
875	2021-11-09	56.9976	2021-11-09	29.9936	2021-11-09	26.052	2021-11-09	21.2098
876	2021-11-10	56.6831	2021-11-10	30.0911	2021-11-10	26.2314	2021-11-10	21.3901
877	2021-11-11	56.2085	2021-11-11	30.1723	2021-11-11	26.38	2021-11-11	21.5357
878	2021-11-12	55.8072	2021-11-12	30.2667	2021-11-12	26.5313	2021-11-12	21.6829
879	2021-11-15	55.0406	2021-11-15	30.3117	2021-11-15	26.6878	2021-11-15	21.8383
880	2021-11-16	54.9263	2021-11-16	30.5246	2021-11-16	26.9139	2021-11-16	22.0534
881	2021-11-17	54.8229	2021-11-17	30.6605	2021-11-17	27.1067	2021-11-17	22.2604
882	2021-11-18	55.0886	2021-11-18	30.9394	2021-11-18	27.3478	2021-11-18	22.4817
883	2021-11-19	55.107	2021-11-19	31.1016	2021-11-19	27.5492	2021-11-19	22.6869
884	2021-11-22	55.3522	2021-11-22	31.3276	2021-11-22	27.7482	2021-11-22	22.88
885	2021-11-23	55.4496	2021-11-23	31.599	2021-11-23	27.9816	2021-11-23	23.0997
886	2021-11-24	55.5746	2021-11-24	31.817	2021-11-24	28.1436	2021-11-24	23.2498
887	2021-11-25	55.8296	2021-11-25	31.9587	2021-11-25	28.2881	2021-11-25	23.4084
888	2021-11-26	56.096	2021-11-26	32.2055	2021-11-26	28.4961	2021-11-26	23.6011
889	2021-11-29	56.3342	2021-11-29	32.365	2021-11-29	28.6296	2021-11-29	23.7382
890	2021-11-30	56.8232	2021-11-30	32.6213	2021-11-30	28.7988	2021-11-30	23.8899
891	2021-12-01	57.4264	2021-12-01	32.9445	2021-12-01	29.009	2021-12-01	24.0717
892	2021-12-02	57.8615	2021-12-02	33.2223	2021-12-02	29.2152	2021-12-02	24.2625
893	2021-12-03	58.1287	2021-12-03	33.4204	2021-12-03	29.3795	2021-12-03	24.4218
894	2021-12-06	58.4553	2021-12-06	33.5234	2021-12-06	29.4675	2021-12-06	24.5167
895	2021-12-07	58.7773	2021-12-07	33.7398	2021-12-07	29.6099	2021-12-07	24.6358
896	2021-12-08	59.4152	2021-12-08	34.0644	2021-12-08	29.7638	2021-12-08	24.7427
897	2021-12-09	60.6495	2021-12-09	34.5875	2021-12-09	29.9913	2021-12-09	24.8775
898	2021-12-10	61.161	2021-12-10	34.8524	2021-12-10	30.0927	2021-12-10	24.9269
899	2021-12-13	61.8603	2021-12-13	35.2384	2021-12-13	30.2591	2021-12-13	25.015
900	2021-12-14	62.4845	2021-12-14	35.6333	2021-12-14	30.4197	2021-12-14	25.0871
901	2021-12-15	63.1174	2021-12-15	36.0331	2021-12-15	30.5615	2021-12-15	25.137
902	2021-12-16	63.2626	2021-12-16	36.3955	2021-12-16	30.6835	2021-12-16	25.1577
903	2021-12-17	63.3952	2021-12-17	36.8078	2021-12-17	30.838	2021-12-17	25.1939
904	2021-12-20	63.0098	2021-12-20	37.1877	2021-12-20	31.006	2021-12-20	25.2386
905	2021-12-21	62.6296	2021-12-21	37.5113	2021-12-21	31.122	2021-12-21	25.244
906	2021-12-22	62.0002	2021-12-22	37.7054	2021-12-22	31.1603	2021-12-22	25.1858
907	2021-12-23	61.7862	2021-12-23	38.0962	2021-12-23	31.2546	2021-12-23	25.1346
908	2021-12-24	61.7008	2021-12-24	38.5293	2021-12-24	31.4253	2021-12-24	25.1847
909	2021-12-27	61.3676	2021-12-27	38.7993	2021-12-27	31.5137	2021-12-27	25.1877
910	2021-12-28	61.0592	2021-12-28	39.1058	2021-12-28	31.5968	2021-12-28	25.1684
911	2021-12-29	60.9311	2021-12-29	39.5186	2021-12-29	31.6865	2021-12-29	25.1088
912	2021-12-30	60.5685	2021-12-30	39.8308	2021-12-30	31.7483	2021-12-30	25.0507
913	2022-01-04	60.0817	2022-01-04	39.9455	2022-01-04	31.7078	2022-01-04	24.9412
914	2022-01-05	59.6654	2022-01-05	40.0718	2022-01-05	31.7039	2022-01-05	24.8767
915	2022-01-06	59.2523	2022-01-06	40.3966	2022-01-06	31.8164	2022-01-06	24.8885
916	2022-01-07	58.7577	2022-01-07	40.5912	2022-01-07	31.857	2022-01-07	24.8543
917	2022-01-10	58.2789	2022-01-10	40.4421	2022-01-10	31.6669	2022-01-10	24.6726
918	2022-01-11	57.7069	2022-01-11	40.2891	2022-01-11	31.4541	2022-01-11	24.4722
919	2022-01-12	57.3163	2022-01-12	40.2002	2022-01-12	31.3051	2022-01-12	24.3331
920	2022-01-13	56.7552	2022-01-13	40.0861	2022-01-13	31.1842	2022-01-13	24.2348
921	2022-01-14	56.0782	2022-01-14	39.7936	2022-01-14	30.9686	2022-01-14	24.0843
922	2022-01-17	55.7111	2022-01-17	39.4603	2022-01-17	30.6841	2022-01-17	23.8831
923	2022-01-18	55.3933	2022-01-18	39.2686	2022-01-18	30.4536	2022-01-18	23.7089
924	2022-01-19	55.1498	2022-01-19	39.1158	2022-01-19	30.2422	2022-01-19	23.5521
925	2022-01-20	54.8498	2022-01-20	38.994	2022-01-20	30.058	2022-01-20	23.4193
926	2022-01-21	54.734	2022-01-21	38.9653	2022-01-21	29.9282	2022-01-21	23.3227
927	2022-01-24	55.0929	2022-01-24	39.1731	2022-01-24	29.9457	2022-01-24	23.3305
928	2022-01-25	54.5631	2022-01-25	39.1326	2022-01-25	29.8805	2022-01-25	23.2996
929	2022-01-26	54.3369	2022-01-26	39.05	2022-01-26	29.7696	2022-01-26	23.2378
930	2022-01-27	54.9038	2022-01-27	39.2288	2022-01-27	29.7988	2022-01-27	23.2758
931	2022-01-28	55.1294	2022-01-28	39.3468	2022-01-28	29.8234	2022-01-28	23.3203
932	2022-02-07	55.1411	2022-02-07	39.2854	2022-02-07	29.7789	2022-02-07	23.3311
933	2022-02-08	55.3114	2022-02-08	39.1474	2022-02-08	29.6822	2022-02-08	23.311
934	2022-02-09	56.3382	2022-02-09	39.1114	2022-02-09	29.6859	2022-02-09	23.3823
935	2022-02-10	57.4114	2022-02-10	39.0264	2022-02-10	29.6651	2022-02-10	23.4315
936	2022-02-11	56.4048	2022-02-11	38.6932	2022-02-11	29.5429	2022-02-11	23.4118
937	2022-02-14	56.9597	2022-02-14	38.6164	2022-02-14	29.6029	2022-02-14	23.552
938	2022-02-15	58.2234	2022-02-15	38.6033	2022-02-15	29.6929	2022-02-15	23.7106
939	2022-02-16	58.857	2022-02-16	38.4649	2022-02-16	29.6845	2022-02-16	23.7693
940	2022-02-17	60.0092	2022-02-17	38.3517	2022-02-17	29.6531	2022-02-17	23.7972
941	2022-02-18	61.5753	2022-02-18	38.3825	2022-02-18	29.7515	2022-02-18	23.9448
942	2022-02-21	62.6422	2022-02-21	38.2882	2022-02-21	29.7811	2022-02-21	24.0346
943	2022-02-22	63.0116	2022-02-22	38.139	2022-02-22	29.7983	2022-02-22	24.1127
944	2022-02-23	63.6627	2022-02-23	38.1598	2022-02-23	29.9875	2022-02-23	24.353
945	2022-02-24	64.0292	2022-02-24	38.1195	2022-02-24	30.1818	2022-02-24	24.6127
946	2022-02-25	63.5411	2022-02-25	37.9194	2022-02-25	30.2737	2022-02-25	24.7748
947	2022-02-28	62.7019	2022-02-28	37.7116	2022-02-28	30.3952	2022-02-28	24.9666
948	2022-03-01	62.1494	2022-03-01	37.5602	2022-03-01	30.5983	2022-03-01	25.2413
949	2022-03-02	62.0438	2022-03-02	37.4445	2022-03-02	30.8188	2022-03-02	25.521
950	2022-03-03	61.8085	2022-03-03	37.3501	2022-03-03	31.0368	2022-03-03	25.7916
951	2022-03-04	61.0577	2022-03-04	37.2609	2022-03-04	31.2932	2022-03-04	26.111
952	2022-03-07	60.3447	2022-03-07	37.1528	2022-03-07	31.5035	2022-03-07	26.3758
953	2022-03-08	59.7518	2022-03-08	37.0129	2022-03-08	31.6815	2022-03-08	26.61
954	2022-03-09	59.2931	2022-03-09	36.9184	2022-03-09	31.8738	2022-03-09	26.8548
955	2022-03-10	58.5956	2022-03-10	36.8589	2022-03-10	32.0831	2022-03-10	27.1183
956	2022-03-11	58.0671	2022-03-11	36.7831	2022-03-11	32.2723	2022-03-11	27.3677
957	2022-03-14	57.6405	2022-03-14	36.6661	2022-03-14	32.4104	2022-03-14	27.5639
958	2022-03-15	57.2366	2022-03-15	36.5767	2022-03-15	32.5319	2022-03-15	27.7449
959	2022-03-16	56.7977	2022-03-16	36.5359	2022-03-16	32.663	2022-03-16	27.9031
960	2022-03-17	55.6859	2022-03-17	36.2865	2022-03-17	32.7029	2022-03-17	27.9936
961	2022-03-18	54.9137	2022-03-18	36.213	2022-03-18	32.79	2022-03-18	28.0978
962	2022-03-21	54.4239	2022-03-21	36.2032	2022-03-21	32.9118	2022-03-21	28.2212
963	2022-03-22	54.1784	2022-03-22	36.226	2022-03-22	33.0357	2022-03-22	28.3137
964	2022-03-23	53.9467	2022-03-23	36.2414	2022-03-23	33.1346	2022-03-23	28.3652
965	2022-03-24	53.4755	2022-03-24	36.182	2022-03-24	33.1598	2022-03-24	28.3451
966	2022-03-25	53.5381	2022-03-25	36.3802	2022-03-25	33.3092	2022-03-25	28.3889
967	2022-03-28	53.835	2022-03-28	36.5672	2022-03-28	33.4375	2022-03-28	28.3987
968	2022-03-29	54.2362	2022-03-29	36.6513	2022-03-29	33.4951	2022-03-29	28.3598
969	2022-03-30	55.0861	2022-03-30	36.9672	2022-03-30	33.6633	2022-03-30	28.3964
970	2022-03-31	56.0856	2022-03-31	37.2576	2022-03-31	33.8	2022-03-31	28.3975
971	2022-04-01	57.2067	2022-04-01	37.4877	2022-04-01	33.8983	2022-04-01	28.3771
972	2022-04-06	58.7087	2022-04-06	37.7102	2022-04-06	33.9487	2022-04-06	28.3138
973	2022-04-07	60.5722	2022-04-07	37.8874	2022-04-07	33.9097	2022-04-07	28.1708
974	2022-04-08	62.7365	2022-04-08	38.2506	2022-04-08	33.9522	2022-04-08	28.0717
975	2022-04-11	64.1799	2022-04-11	38.2804	2022-04-11	33.7896	2022-04-11	27.8374
976	2022-04-12	65.189	2022-04-12	38.4357	2022-04-12	33.7202	2022-04-12	27.6588
977	2022-04-13	67.3333	2022-04-13	38.8732	2022-04-13	33.7105	2022-04-13	27.4994
978	2022-04-14	69.2568	2022-04-14	39.1435	2022-04-14	33.5672	2022-04-14	27.2494
979	2022-04-15	71.0695	2022-04-15	39.3188	2022-04-15	33.3474	2022-04-15	26.9436
980	2022-04-18	71.811	2022-04-18	39.1196	2022-04-18	32.9922	2022-04-18	26.5983
981	2022-04-19	72.8242	2022-04-19	39.1222	2022-04-19	32.7517	2022-04-19	26.3387
982	2022-04-20	73.7236	2022-04-20	38.9842	2022-04-20	32.4076	2022-04-20	26.0077
983	2022-04-21	74.8379	2022-04-21	39.0586	2022-04-21	32.1401	2022-04-21	25.7237
984	2022-04-22	75.847	2022-04-22	39.0457	2022-04-22	31.81	2022-04-22	25.4121
985	2022-04-25	76.9746	2022-04-25	39.1264	2022-04-25	31.5169	2022-04-25	25.1113
986	2022-04-26	77.2564	2022-04-26	38.6528	2022-04-26	30.9673	2022-04-26	24.6995
987	2022-04-27	77.3449	2022-04-27	38.0266	2022-04-27	30.3704	2022-04-27	24.2948
988	2022-04-28	78.0304	2022-04-28	37.8308	2022-04-28	30.0075	2022-04-28	24.039
989	2022-04-29	78.6322	2022-04-29	37.6342	2022-04-29	29.6207	2022-04-29	23.7543
990	2022-05-05	79.3943	2022-05-05	37.4815	2022-05-05	29.2455	2022-05-05	23.4701
991	2022-05-06	80.1715	2022-05-06	37.1434	2022-05-06	28.8219	2022-05-06	23.1903
992	2022-05-09	80.5455	2022-05-09	36.3079	2022-05-09	28.1857	2022-05-09	22.8194
993	2022-05-10	81.4847	2022-05-10	35.4376	2022-05-10	27.4847	2022-05-10	22.411
994	2022-05-11	81.9128	2022-05-11	34.6485	2022-05-11	26.9128	2022-05-11	22.0862
995	2022-05-12	82.5167	2022-05-12	33.9684	2022-05-12	26.4083	2022-05-12	21.8231
996	2022-05-13	82.6216	2022-05-13	32.9801	2022-05-13	25.9211	2022-05-13	21.616
997	2022-05-16	82.5346	2022-05-16	32.0326	2022-05-16	25.4926	2022-05-16	21.4352
998	2022-05-17	80.9587	2022-05-17	30.4018	2022-05-17	24.8821	2022-05-17	21.1973
999	2022-05-18	79.8671	2022-05-18	29.0027	2022-05-18	24.3551	2022-05-18	20.9889
1000	2022-05-19	78.6673	2022-05-19	27.8731	2022-05-19	24.0168	2022-05-19	20.8882
1001	2022-05-20	76.8785	2022-05-20	27.0289	2022-05-20	23.8751	2022-05-20	20.8834
1002	2022-05-23	74.4907	2022-05-23	25.5269	2022-05-23	23.5051	2022-05-23	20.8005
1003	2022-05-24	72.5695	2022-05-24	24.2638	2022-05-24	23.2133	2022-05-24	20.7443
1004	2022-05-25	70.8244	2022-05-25	23.4251	2022-05-25	23.1484	2022-05-25	20.8037
1005	2022-05-26	69.0653	2022-05-26	22.5458	2022-05-26	23.0634	2022-05-26	20.8583
1006	2022-05-27	67.7722	2022-05-27	21.8874	2022-05-27	23.0583	2022-05-27	20.9519
1007	2022-05-30	65.809	2022-05-30	21.5611	2022-05-30	23.2868	2022-05-30	21.1806
1008	2022-05-31	64.3447	2022-05-31	21.1165	2022-05-31	23.3914	2022-05-31	21.3286
1009	2022-06-01	62.9264	2022-06-01	20.6998	2022-06-01	23.4851	2022-06-01	21.4676
1010	2022-06-02	60.7369	2022-06-02	20.305	2022-06-02	23.5698	2022-06-02	21.5776
1011	2022-06-06	57.4044	2022-06-06	19.9011	2022-06-06	23.6984	2022-06-06	21.7178
1012	2022-06-07	54.1205	2022-06-07	19.5293	2022-06-07	23.8067	2022-06-07	21.8405
1013	2022-06-08	51.4532	2022-06-08	19.3616	2022-06-08	24.0049	2022-06-08	22.0173
1014	2022-06-09	49.2347	2022-06-09	19.383	2022-06-09	24.2404	2022-06-09	22.1973
1015	2022-06-10	46.4147	2022-06-10	19.4786	2022-06-10	24.524	2022-06-10	22.4098
1016	2022-06-13	45.5463	2022-06-13	19.9074	2022-06-13	24.868	2022-06-13	22.6194
1017	2022-06-14	44.9909	2022-06-14	20.1182	2022-06-14	25.0783	2022-06-14	22.7635
1018	2022-06-15	44.2275	2022-06-15	20.6393	2022-06-15	25.4745	2022-06-15	23.0398
1019	2022-06-16	43.4851	2022-06-16	21.2021	2022-06-16	25.858	2022-06-16	23.3057
1020	2022-06-17	41.8409	2022-06-17	21.7021	2022-06-17	26.1694	2022-06-17	23.4994
1021	2022-06-20	39.8013	2022-06-20	22.1023	2022-06-20	26.4008	2022-06-20	23.6255
1022	2022-06-21	37.7761	2022-06-21	22.7467	2022-06-21	26.7532	2022-06-21	23.8408
1023	2022-06-22	35.6807	2022-06-22	23.3498	2022-06-22	27.047	2022-06-22	24.0055
1024	2022-06-23	34.372	2022-06-23	24.1529	2022-06-23	27.4157	2022-06-23	24.2157
1025	2022-06-24	32.5145	2022-06-24	24.8329	2022-06-24	27.7556	2022-06-24	24.4267
1026	2022-06-27	29.5486	2022-06-27	25.4678	2022-06-27	28.1106	2022-06-27	24.6618
1027	2022-06-28	29.3771	2022-06-28	26.4347	2022-06-28	28.5504	2022-06-28	24.9276
1028	2022-06-29	28.3279	2022-06-29	27.289	2022-06-29	28.9729	2022-06-29	25.1922
1029	2022-06-30	27.3967	2022-06-30	28.0207	2022-06-30	29.3122	2022-06-30	25.3946
1030	2022-07-01	26.9832	2022-07-01	28.6266	2022-07-01	29.5823	2022-07-01	25.5595
1031	2022-07-04	27.9886	2022-07-04	29.4186	2022-07-04	29.8925	2022-07-04	25.7317
1032	2022-07-05	29.7152	2022-07-05	30.0244	2022-07-05	30.101	2022-07-05	25.8452
1033	2022-07-06	30.5262	2022-07-06	30.5456	2022-07-06	30.311	2022-07-06	25.9733
1034	2022-07-07	30.8964	2022-07-07	30.9006	2022-07-07	30.4102	2022-07-07	26.0262
1035	2022-07-08	30.9555	2022-07-08	31.1371	2022-07-08	30.4874	2022-07-08	26.0634
1036	2022-07-11	30.7588	2022-07-11	31.2804	2022-07-11	30.527	2022-07-11	26.0727
1037	2022-07-12	31.8201	2022-07-12	31.7018	2022-07-12	30.673	2022-07-12	26.1331
1038	2022-07-13	32.9048	2022-07-13	32.0838	2022-07-13	30.8006	2022-07-13	26.1794
1039	2022-07-14	33.3223	2022-07-14	32.2465	2022-07-14	30.7952	2022-07-14	26.1352
1040	2022-07-15	34.3705	2022-07-15	32.6326	2022-07-15	30.902	2022-07-15	26.1578
1041	2022-07-18	34.9256	2022-07-18	32.9255	2022-07-18	31.0022	2022-07-18	26.1939
1042	2022-07-19	35.062	2022-07-19	33.1308	2022-07-19	31.078	2022-07-19	26.2162
1043	2022-07-20	35.6356	2022-07-20	33.3325	2022-07-20	31.1623	2022-07-20	26.2505
1044	2022-07-21	35.6043	2022-07-21	33.2236	2022-07-21	31.1237	2022-07-21	26.2326
1045	2022-07-22	35.7256	2022-07-22	33.153	2022-07-22	31.0669	2022-07-22	26.1716
1046	2022-07-25	36.3191	2022-07-25	33.2819	2022-07-25	31.0912	2022-07-25	26.1496
1047	2022-07-26	37.1373	2022-07-26	33.398	2022-07-26	31.091	2022-07-26	26.1137
1048	2022-07-27	38.1722	2022-07-27	33.4817	2022-07-27	31.0457	2022-07-27	26.0443
1049	2022-07-28	38.9152	2022-07-28	33.5132	2022-07-28	30.9828	2022-07-28	25.9682
1050	2022-07-29	39.7946	2022-07-29	33.5465	2022-07-29	30.8991	2022-07-29	25.8763
1051	2022-08-01	40.5359	2022-08-01	33.6708	2022-08-01	30.8526	2022-08-01	25.7889
1052	2022-08-02	41.5988	2022-08-02	33.8808	2022-08-02	30.8472	2022-08-02	25.7262
1053	2022-08-03	42.715	2022-08-03	34.114	2022-08-03	30.8468	2022-08-03	25.658
1054	2022-08-04	44.0286	2022-08-04	34.4281	2022-08-04	30.8682	2022-08-04	25.595
1055	2022-08-05	44.9563	2022-08-05	34.5648	2022-08-05	30.8086	2022-08-05	25.4878
1056	2022-08-08	45.4917	2022-08-08	34.5826	2022-08-08	30.7053	2022-08-08	25.3541
1057	2022-08-09	46.0822	2022-08-09	34.5335	2022-08-09	30.5617	2022-08-09	25.1957
1058	2022-08-10	45.9012	2022-08-10	34.24	2022-08-10	30.338	2022-08-10	25.0192
1059	2022-08-11	45.6701	2022-08-11	33.9554	2022-08-11	30.1248	2022-08-11	24.8461
1060	2022-08-12	45.164	2022-08-12	33.5675	2022-08-12	29.8809	2022-08-12	24.6712
1061	2022-08-15	44.0354	2022-08-15	32.9297	2022-08-15	29.5342	2022-08-15	24.4565
1062	2022-08-16	43.5614	2022-08-16	32.37	2022-08-16	29.1667	2022-08-16	24.1948
1063	2022-08-17	42.35	2022-08-17	31.5758	2022-08-17	28.7104	2022-08-17	23.8905
1064	2022-08-18	40.8971	2022-08-18	30.7511	2022-08-18	28.268	2022-08-18	23.6197
1065	2022-08-19	38.5041	2022-08-19	29.6611	2022-08-19	27.7243	2022-08-19	23.2968
1066	2022-08-22	37.0175	2022-08-22	28.8595	2022-08-22	27.297	2022-08-22	23.0411
1067	2022-08-23	34.7834	2022-08-23	27.8625	2022-08-23	26.8107	2022-08-23	22.7691
1068	2022-08-24	32.1632	2022-08-24	26.6463	2022-08-24	26.2297	2022-08-24	22.4369
1069	2022-08-25	29.9264	2022-08-25	25.5865	2022-08-25	25.7325	2022-08-25	22.1652
1070	2022-08-26	27.1567	2022-08-26	24.3544	2022-08-26	25.1919	2022-08-26	21.8876
1071	2022-08-29	24.712	2022-08-29	23.3951	2022-08-29	24.8042	2022-08-29	21.701
1072	2022-08-30	22.1701	2022-08-30	22.357	2022-08-30	24.3792	2022-08-30	21.499
1073	2022-08-31	20.6609	2022-08-31	21.5383	2022-08-31	24.0158	2022-08-31	21.3168
1074	2022-09-01	18.8529	2022-09-01	20.6456	2022-09-01	23.647	2022-09-01	21.1406
1075	2022-09-02	17.0531	2022-09-02	19.8318	2022-09-02	23.3071	2022-09-02	20.9804
1076	2022-09-05	15.2735	2022-09-05	19.0241	2022-09-05	22.9643	2022-09-05	20.8136
1077	2022-09-06	13.4867	2022-09-06	18.3555	2022-09-06	22.7244	2022-09-06	20.72
1078	2022-09-07	11.797	2022-09-07	17.8102	2022-09-07	22.5389	2022-09-07	20.6611
1079	2022-09-08	9.79314	2022-09-08	17.1568	2022-09-08	22.311	2022-09-08	20.5775
1080	2022-09-09	8.23335	2022-09-09	16.7737	2022-09-09	22.2141	2022-09-09	20.5741
1081	2022-09-13	7.10111	2022-09-13	16.513	2022-09-13	22.1425	2022-09-13	20.5657
1082	2022-09-14	5.68093	2022-09-14	16.2375	2022-09-14	22.0866	2022-09-14	20.5755
1083	2022-09-15	4.47992	2022-09-15	16.0974	2022-09-15	22.0792	2022-09-15	20.6064
1084	2022-09-16	3.25103	2022-09-16	15.9961	2022-09-16	22.0758	2022-09-16	20.6285
1085	2022-09-19	1.41337	2022-09-19	15.8448	2022-09-19	22.0942	2022-09-19	20.6734
1086	2022-09-20	0.588213	2022-09-20	16.042	2022-09-20	22.2504	2022-09-20	20.7886
1087	2022-09-21	-0.395156	2022-09-21	16.1661	2022-09-21	22.3798	2022-09-21	20.8903
1088	2022-09-22	-1.58483	2022-09-22	16.2228	2022-09-22	22.489	2022-09-22	20.9808
1089	2022-09-23	-2.16275	2022-09-23	16.5478	2022-09-23	22.707	2022-09-23	21.1204
1090	2022-09-26	-2.87771	2022-09-26	16.7212	2022-09-26	22.8762	2022-09-26	21.2379
1091	2022-09-27	-3.0985	2022-09-27	17.0429	2022-09-27	23.1093	2022-09-27	21.3936
1092	2022-09-28	-3.08562	2022-09-28	17.407	2022-09-28	23.3591	2022-09-28	21.5549
1093	2022-09-29	-1.4526	2022-09-29	18.1236	2022-09-29	23.7328	2022-09-29	21.7754
1094	2022-09-30	0.544857	2022-09-30	18.9694	2022-09-30	24.1595	2022-09-30	22.0253
1095	2022-10-10	2.79208	2022-10-10	19.7373	2022-10-10	24.524	2022-10-10	22.2266
1096	2022-10-11	5.55699	2022-10-11	20.6384	2022-10-11	24.9302	2022-10-11	22.442
1097	2022-10-12	7.95534	2022-10-12	21.3511	2022-10-12	25.2444	2022-10-12	22.6054
1098	2022-10-13	11.122	2022-10-13	22.2173	2022-10-13	25.6019	2022-10-13	22.7854
1099	2022-10-14	14.2774	2022-10-14	23.0574	2022-10-14	25.9616	2022-10-14	22.9761
1100	2022-10-17	16.2917	2022-10-17	23.7492	2022-10-17	26.2869	2022-10-17	23.1456
1101	2022-10-18	17.9565	2022-10-18	24.3183	2022-10-18	26.5632	2022-10-18	23.2927
1102	2022-10-19	20.0699	2022-10-19	25.1978	2022-10-19	26.9799	2022-10-19	23.5252
1103	2022-10-20	22.9307	2022-10-20	26.173	2022-10-20	27.3857	2022-10-20	23.7234
1104	2022-10-21	25.8434	2022-10-21	27.1902	2022-10-21	27.7885	2022-10-21	23.9077
1105	2022-10-24	29.0059	2022-10-24	28.2943	2022-10-24	28.2331	2022-10-24	24.1271
1106	2022-10-25	32.4951	2022-10-25	29.4367	2022-10-25	28.658	2022-10-25	24.3176
1107	2022-10-26	35.3424	2022-10-26	30.3383	2022-10-26	28.9637	2022-10-26	24.4326
1108	2022-10-27	37.8126	2022-10-27	31.1111	2022-10-27	29.2193	2022-10-27	24.5299
1109	2022-10-28	39.5586	2022-10-28	31.6086	2022-10-28	29.3273	2022-10-28	24.5379
1110	2022-10-31	40.232	2022-10-31	31.7495	2022-10-31	29.311	2022-10-31	24.498
1111	2022-11-01	40.8644	2022-11-01	31.9086	2022-11-01	29.2856	2022-11-01	24.4429
1112	2022-11-02	40.8506	2022-11-02	31.7919	2022-11-02	29.1192	2022-11-02	24.3056
1113	2022-11-03	40.4281	2022-11-03	31.3907	2022-11-03	28.7777	2022-11-03	24.048
1114	2022-11-04	40.6028	2022-11-04	31.1147	2022-11-04	28.4437	2022-11-04	23.7752
1115	2022-11-07	40.8145	2022-11-07	30.8469	2022-11-07	28.1246	2022-11-07	23.5225
1116	2022-11-08	41.9864	2022-11-08	30.6781	2022-11-08	27.8033	2022-11-08	23.2578
1117	2022-11-09	40.361	2022-11-09	29.8158	2022-11-09	27.2293	2022-11-09	22.853
1118	2022-11-10	36.2259	2022-11-10	28.6445	2022-11-10	26.5733	2022-11-10	22.4138
1119	2022-11-11	34.251	2022-11-11	27.8975	2022-11-11	26.0451	2022-11-11	22.0176
1120	2022-11-14	32.3086	2022-11-14	27.2154	2022-11-14	25.5396	2022-11-14	21.6215
1121	2022-11-15	30.9015	2022-11-15	26.6604	2022-11-15	25.0683	2022-11-15	21.2398
1122	2022-11-16	28.6088	2022-11-16	26.0194	2022-11-16	24.5656	2022-11-16	20.8278
1123	2022-11-17	25.777	2022-11-17	25.3461	2022-11-17	24.0469	2022-11-17	20.4055
1124	2022-11-18	22.9485	2022-11-18	24.7526	2022-11-18	23.546	2022-11-18	19.9807
1125	2022-11-21	20.8837	2022-11-21	24.3079	2022-11-21	23.0678	2022-11-21	19.5553
1126	2022-11-22	19.4395	2022-11-22	23.9622	2022-11-22	22.5993	2022-11-22	19.117
1127	2022-11-23	18.3972	2022-11-23	23.6239	2022-11-23	22.1131	2022-11-23	18.6531
1128	2022-11-24	18.1877	2022-11-24	23.4171	2022-11-24	21.6705	2022-11-24	18.2162
1129	2022-11-25	17.9908	2022-11-25	23.1637	2022-11-25	21.1968	2022-11-25	17.7501
1130	2022-11-28	17.4984	2022-11-28	22.7269	2022-11-28	20.6008	2022-11-28	17.1895
1131	2022-11-29	16.7709	2022-11-29	22.1637	2022-11-29	19.9269	2022-11-29	16.5694
1132	2022-11-30	15.9341	2022-11-30	21.4957	2022-11-30	19.1998	2022-11-30	15.9073
1133	2022-12-01	14.4803	2022-12-01	20.5597	2022-12-01	18.3259	2022-12-01	15.1363
1134	2022-12-02	12.9935	2022-12-02	19.575	2022-12-02	17.4022	2022-12-02	14.3188
1135	2022-12-05	11.5411	2022-12-05	18.5592	2022-12-05	16.4529	2022-12-05	13.4818
1136	2022-12-06	10.5693	2022-12-06	17.697	2022-12-06	15.5932	2022-12-06	12.7077
1137	2022-12-07	9.68781	2022-12-07	16.8372	2022-12-07	14.7232	2022-12-07	11.9236
1138	2022-12-08	8.26915	2022-12-08	15.751	2022-12-08	13.6991	2022-12-08	11.0235
1139	2022-12-09	7.0463	2022-12-09	14.6867	2022-12-09	12.6748	2022-12-09	10.1252
1140	2022-12-12	6.04457	2022-12-12	13.6283	2022-12-12	11.6301	2022-12-12	9.21241
1141	2022-12-13	5.06479	2022-12-13	12.4834	2022-12-13	10.5185	2022-12-13	8.25814
1142	2022-12-14	4.25252	2022-12-14	11.3245	2022-12-14	9.398	2022-12-14	7.30723
1143	2022-12-15	3.1055	2022-12-15	9.9909	2022-12-15	8.17084	2022-12-15	6.28876
1144	2022-12-16	1.59145	2022-12-16	8.48354	2022-12-16	6.86418	2022-12-16	5.23377
1145	2022-12-19	-0.0275347	2022-12-19	6.90738	2022-12-19	5.57009	2022-12-19	4.21758
1146	2022-12-20	-0.896593	2022-12-20	5.54309	2022-12-20	4.44598	2022-12-20	3.34626
1147	2022-12-21	-1.20316	2022-12-21	4.38128	2022-12-21	3.47928	2022-12-21	2.60225
1148	2022-12-22	-1.25609	2022-12-22	3.3042	2022-12-22	2.6044	2022-12-22	1.94012
1149	2022-12-23	-0.844841	2022-12-23	2.47869	2022-12-23	1.92335	2022-12-23	1.42806
1150	2022-12-26	-0.493468	2022-12-26	1.72764	2022-12-26	1.31818	2022-12-26	0.974724
1151	2022-12-27	-0.471592	2022-12-27	0.990353	2022-12-27	0.753	2022-12-27	0.55374
1152	2022-12-28	-0.359906	2022-12-28	0.453772	2022-12-28	0.345557	2022-12-28	0.252328
1153	2022-12-29	-0.164353	2022-12-29	0.136142	2022-12-29	0.104403	2022-12-29	0.0756987
1154	2022-12-30	0	2022-12-30	0	2022-12-30	0	2022-12-30	0
